# Supplementary material for: Genome wide identification and expression analysis of gibberellin oxidase family genes in sweet potato and its two diploid relatives
Source: Sci Rep. 2026 Feb 1;16:6882. doi: 10.1038/s41598-026-37951-8 (PMC12916950; doi:10.1038/s41598-026-37951-8)
Supplement: Supplementary file 1 — Supplementary Information 1. [file 41598_2026_37951_MOESM1_ESM.zip]

Archive with 6 entries (5 files):
- Supplementary materials/
- Supplementary materials/Table S1.docx
- Supplementary materials/Table S2.docx
- Supplementary materials/Table S3.xlsx
- Supplementary materials/Table S4.docx
- Supplementary materials/Table S5.docx
