# Supplementary material for: Genome wide identification and expression analysis of gibberellin oxidase family genes in sweet potato and its two diploid relatives
Source: Sci Rep. 2026 Feb 1;16:6882. doi: 10.1038/s41598-026-37951-8 (PMC12916950; doi:10.1038/s41598-026-37951-8)
Supplement: Supplementary file 1 — Supplementary Information 1. [file 41598_2026_37951_MOESM1_ESM.zip › Supplementary materials/Table S3.xlsx]

## Sheet: Table S3
Table S3 Prediction of cis-elements in the promoters of GAox genes in I. batatas, I. trifida and I. triloba.
Gene symbol	Cis-element name	Sequence	Sequence position	Length	strand	Classical	Function
itfGA2ox1	Box II -like sequence	TCCGTGTACCA	334	10	-	promoter-related elements	cis-acting regulatory element
itfGA2ox1	ERE	ATTTTAAA	111	8	-	hormone-responsive elements	ethylene-responsive element
itfGA2ox1	AAGAA-motif	gGTAAAGAAA	1087	9	-	other elements	uknown
itfGA2ox1	RY-element	CATGCATG	1738	8	-	development-related elements	cis-acting regulatory element involved in seed-specific regulation
itfGA2ox1	MYC	CAATTG	1477	6	-	hormone-responsive elements	cis-acting regulatory element involved in the MeJA-responsive
itfGA2ox1	MYC	CAATTG	1729	6	-	hormone-responsive elements	cis-acting regulatory element involved in the MeJA-responsive
itfGA2ox1	MYC	CATGTG	1742	6	+	hormone-responsive elements	cis-acting regulatory element involved in the MeJA-responsive
itfGA2ox1	ABRE3a	TACGTG	1322	6	+	hormone-responsive elements	abscisic acid responsice element 3a
itfGA2ox1	GT1-motif	GGTTAA	1754	6	-	light-responsive elements	light responsive element
itfGA2ox1	MYB	CAACCA	415	6	-	promoter-related elements	Part of the RNR1b promoter. The RB/E2F pathway is involved in the control of the G1/S transition of the eukaryotic cell cycle. Ribonucleotide reductase (RNR) is a key enzyme in the pathway of DNA synthesis. It catalyzes the reduction of ribonucleoside diphosphates (NDPs) in deoxyribonucleoside diphosphates (dNDPs), a rate-limiting step in DNA synthesis
itfGA2ox1	MYB	TAACCA	459	6	-	promoter-related elements	Part of the RNR1b promoter. The RB/E2F pathway is involved in the control of the G1/S transition of the eukaryotic cell cycle. Ribonucleotide reductase (RNR) is a key enzyme in the pathway of DNA synthesis. It catalyzes the reduction of ribonucleoside diphosphates (NDPs) in deoxyribonucleoside diphosphates (dNDPs), a rate-limiting step in DNA synthesis
itfGA2ox1	MYB	CAACCA	1141	6	+	promoter-related elements	Part of the RNR1b promoter. The RB/E2F pathway is involved in the control of the G1/S transition of the eukaryotic cell cycle. Ribonucleotide reductase (RNR) is a key enzyme in the pathway of DNA synthesis. It catalyzes the reduction of ribonucleoside diphosphates (NDPs) in deoxyribonucleoside diphosphates (dNDPs), a rate-limiting step in DNA synthesis
itfGA2ox1	MYB	CAACCA	1213	6	+	promoter-related elements	Part of the RNR1b promoter. The RB/E2F pathway is involved in the control of the G1/S transition of the eukaryotic cell cycle. Ribonucleotide reductase (RNR) is a key enzyme in the pathway of DNA synthesis. It catalyzes the reduction of ribonucleoside diphosphates (NDPs) in deoxyribonucleoside diphosphates (dNDPs), a rate-limiting step in DNA synthesis
itfGA2ox1	MYB	CAACCA	1905	6	+	promoter-related elements	Part of the RNR1b promoter. The RB/E2F pathway is involved in the control of the G1/S transition of the eukaryotic cell cycle. Ribonucleotide reductase (RNR) is a key enzyme in the pathway of DNA synthesis. It catalyzes the reduction of ribonucleoside diphosphates (NDPs) in deoxyribonucleoside diphosphates (dNDPs), a rate-limiting step in DNA synthesis
itfGA2ox1	TATA-box	ATTATA	69	6	+	promoter-related elements	core promoter element around -30 of transcription start
itfGA2ox1	TATA-box	TATAA	70	5	-	promoter-related elements	core promoter element around -30 of transcription start
itfGA2ox1	TATA-box	TATA	71	4	+	promoter-related elements	core promoter element around -30 of transcription start
itfGA2ox1	TATA-box	ATATAT	80	6	+	promoter-related elements	core promoter element around -30 of transcription start
itfGA2ox1	TATA-box	TATATA	81	6	+	promoter-related elements	core promoter element around -30 of transcription start
itfGA2ox1	TATA-box	TATA	83	4	+	promoter-related elements	core promoter element around -30 of transcription start
itfGA2ox1	TATA-box	ATATAT	90	6	+	promoter-related elements	core promoter element around -30 of transcription start
itfGA2ox1	TATA-box	TATATA	91	6	+	promoter-related elements	core promoter element around -30 of transcription start
itfGA2ox1	TATA-box	TATA	93	4	+	promoter-related elements	core promoter element around -30 of transcription start
itfGA2ox1	TATA-box	TATA	196	4	+	promoter-related elements	core promoter element around -30 of transcription start
itfGA2ox1	TATA-box	TATAAAA	208	7	-	promoter-related elements	core promoter element around -30 of transcription start
itfGA2ox1	TATA-box	TATAAA	209	6	-	promoter-related elements	core promoter element around -30 of transcription start
itfGA2ox1	TATA-box	TATAA	210	5	-	promoter-related elements	core promoter element around -30 of transcription start
itfGA2ox1	TATA-box	TATA	211	4	+	promoter-related elements	core promoter element around -30 of transcription start
itfGA2ox1	TATA-box	TATA	218	4	+	promoter-related elements	core promoter element around -30 of transcription start
itfGA2ox1	TATA-box	TAAAGATT	248	8	-	promoter-related elements	core promoter element around -30 of transcription start
itfGA2ox1	TATA-box	TATA	491	4	+	promoter-related elements	core promoter element around -30 of transcription start
itfGA2ox1	TATA-box	TATA	501	4	+	promoter-related elements	core promoter element around -30 of transcription start
itfGA2ox1	TATA-box	ATTATA	523	6	+	promoter-related elements	core promoter element around -30 of transcription start
itfGA2ox1	TATA-box	TATAA	524	5	-	promoter-related elements	core promoter element around -30 of transcription start
itfGA2ox1	TATA-box	TATA	525	4	+	promoter-related elements	core promoter element around -30 of transcription start
itfGA2ox1	TATA-box	TATA	939	4	+	promoter-related elements	core promoter element around -30 of transcription start
itfGA2ox1	TATA-box	ATATAT	1268	6	-	promoter-related elements	core promoter element around -30 of transcription start
itfGA2ox1	TATA-box	TATATA	1269	6	-	promoter-related elements	core promoter element around -30 of transcription start
itfGA2ox1	TATA-box	ATATAT	1270	6	-	promoter-related elements	core promoter element around -30 of transcription start
itfGA2ox1	TATA-box	TATA	1271	4	-	promoter-related elements	core promoter element around -30 of transcription start
itfGA2ox1	TATA-box	TATA	1353	4	-	promoter-related elements	core promoter element around -30 of transcription start
itfGA2ox1	TATA-box	TATA	1419	4	-	promoter-related elements	core promoter element around -30 of transcription start
itfGA2ox1	TATA-box	TATA	1431	4	-	promoter-related elements	core promoter element around -30 of transcription start
itfGA2ox1	TATA-box	ATATAA	1599	6	+	promoter-related elements	core promoter element around -30 of transcription start
itfGA2ox1	TATA-box	TATA	1600	4	-	promoter-related elements	core promoter element around -30 of transcription start
itfGA2ox1	TATA-box	TATAAAA	1640	7	-	promoter-related elements	core promoter element around -30 of transcription start
itfGA2ox1	TATA-box	TATAAA	1641	6	-	promoter-related elements	core promoter element around -30 of transcription start
itfGA2ox1	TATA-box	TATAA	1642	5	-	promoter-related elements	core promoter element around -30 of transcription start
itfGA2ox1	TATA-box	TATA	1643	4	-	promoter-related elements	core promoter element around -30 of transcription start
itfGA2ox1	TATA-box	TATAAATA	1651	8	-	promoter-related elements	core promoter element around -30 of transcription start
itfGA2ox1	TATA-box	TATAAAT	1652	7	-	promoter-related elements	core promoter element around -30 of transcription start
itfGA2ox1	TATA-box	TATAAA	1653	6	-	promoter-related elements	core promoter element around -30 of transcription start
itfGA2ox1	TATA-box	TATAA	1654	5	-	promoter-related elements	core promoter element around -30 of transcription start
itfGA2ox1	TATA-box	TATA	1655	4	-	promoter-related elements	core promoter element around -30 of transcription start
itfGA2ox1	TATA-box	TATAAAT	1693	7	-	promoter-related elements	core promoter element around -30 of transcription start
itfGA2ox1	TATA-box	TATAAA	1694	6	-	promoter-related elements	core promoter element around -30 of transcription start
itfGA2ox1	TATA-box	TATAA	1695	5	-	promoter-related elements	core promoter element around -30 of transcription start
itfGA2ox1	TATA-box	TATA	1696	4	-	promoter-related elements	core promoter element around -30 of transcription start
itfGA2ox1	TATA-box	ATATAT	1869	6	-	promoter-related elements	core promoter element around -30 of transcription start
itfGA2ox1	TATA-box	TATA	1870	4	-	promoter-related elements	core promoter element around -30 of transcription start
itfGA2ox1	TATA-box	TATTTAAA	1888	8	+	promoter-related elements	core promoter element around -30 of transcription start
itfGA2ox1	GC-motif	CGCCGCGCA	827	9	-	environmental stress-related elements	enhancer-like element involved in anoxic specific inducibility
itfGA2ox1	G-box	CACGTC	1018	6	+	light-responsive elements	cis-acting regulatory element involved in light responsiveness
itfGA2ox1	G-box	TACGTG	1322	6	+	light-responsive elements	cis-acting regulatory element involved in light responsiveness
itfGA2ox1	G-box	TAACACGTAG	1370	9	+	light-responsive elements	cis-acting regulatory element involved in light responsiveness
itfGA2ox1	Unnamed__1	CGTGG	897	5	+	other elements	uknown
itfGA2ox1	ABRE4	CACGTA	1322	6	-	hormone-responsive elements	ABA (abscisic acid) response
itfGA2ox1	CAAT-box	CAAT	20	4	+	promoter-related elements	common cis-acting element in promoter and enhancer regions
itfGA2ox1	CAAT-box	CAAAT	53	5	-	promoter-related elements	common cis-acting element in promoter and enhancer regions
itfGA2ox1	CAAT-box	CAAT	67	4	+	promoter-related elements	common cis-acting element in promoter and enhancer regions
itfGA2ox1	CAAT-box	CAAT	78	4	+	promoter-related elements	common cis-acting element in promoter and enhancer regions
itfGA2ox1	CAAT-box	TGCCAAC	162	7	+	promoter-related elements	common cis-acting element in promoter and enhancer regions
itfGA2ox1	CAAT-box	CCAAT	199	5	-	promoter-related elements	common cis-acting element in promoter and enhancer regions
itfGA2ox1	CAAT-box	CCAAT	235	5	+	promoter-related elements	common cis-acting element in promoter and enhancer regions
itfGA2ox1	CAAT-box	CAAT	236	4	+	promoter-related elements	common cis-acting element in promoter and enhancer regions
itfGA2ox1	CAAT-box	CAAT	262	4	-	promoter-related elements	common cis-acting element in promoter and enhancer regions
itfGA2ox1	CAAT-box	CAAAT	349	5	-	promoter-related elements	common cis-acting element in promoter and enhancer regions
itfGA2ox1	CAAT-box	CAAT	370	4	+	promoter-related elements	common cis-acting element in promoter and enhancer regions
itfGA2ox1	CAAT-box	CAAAT	412	5	-	promoter-related elements	common cis-acting element in promoter and enhancer regions
itfGA2ox1	CAAT-box	CAAT	453	4	-	promoter-related elements	common cis-acting element in promoter and enhancer regions
itfGA2ox1	CAAT-box	CAAT	553	4	-	promoter-related elements	common cis-acting element in promoter and enhancer regions
itfGA2ox1	CAAT-box	CAAAT	561	5	-	promoter-related elements	common cis-acting element in promoter and enhancer regions
itfGA2ox1	CAAT-box	CAAAT	593	5	+	promoter-related elements	common cis-acting element in promoter and enhancer regions
itfGA2ox1	CAAT-box	CCAAT	620	5	+	promoter-related elements	common cis-acting element in promoter and enhancer regions
itfGA2ox1	CAAT-box	CAAT	621	4	+	promoter-related elements	common cis-acting element in promoter and enhancer regions
itfGA2ox1	CAAT-box	CAAT	757	4	-	promoter-related elements	common cis-acting element in promoter and enhancer regions
itfGA2ox1	CAAT-box	CAAAT	956	5	-	promoter-related elements	common cis-acting element in promoter and enhancer regions
itfGA2ox1	CAAT-box	CCAAT	1045	5	+	promoter-related elements	common cis-acting element in promoter and enhancer regions
itfGA2ox1	CAAT-box	CAAT	1046	4	+	promoter-related elements	common cis-acting element in promoter and enhancer regions
itfGA2ox1	CAAT-box	CAAT	1052	4	+	promoter-related elements	common cis-acting element in promoter and enhancer regions
itfGA2ox1	CAAT-box	CCAAT	1121	5	-	promoter-related elements	common cis-acting element in promoter and enhancer regions
itfGA2ox1	CAAT-box	CCAAT	1136	5	+	promoter-related elements	common cis-acting element in promoter and enhancer regions
itfGA2ox1	CAAT-box	CAAT	1137	4	+	promoter-related elements	common cis-acting element in promoter and enhancer regions
itfGA2ox1	CAAT-box	CAAT	1149	4	+	promoter-related elements	common cis-acting element in promoter and enhancer regions
itfGA2ox1	CAAT-box	CAAT	1162	4	+	promoter-related elements	common cis-acting element in promoter and enhancer regions
itfGA2ox1	CAAT-box	TGCCAAC	1210	7	+	promoter-related elements	common cis-acting element in promoter and enhancer regions
itfGA2ox1	CAAT-box	CCAAT	1265	5	+	promoter-related elements	common cis-acting element in promoter and enhancer regions
itfGA2ox1	CAAT-box	CAAT	1266	4	+	promoter-related elements	common cis-acting element in promoter and enhancer regions
itfGA2ox1	CAAT-box	CAAAT	1349	5	+	promoter-related elements	common cis-acting element in promoter and enhancer regions
itfGA2ox1	CAAT-box	CAAAT	1461	5	-	promoter-related elements	common cis-acting element in promoter and enhancer regions
itfGA2ox1	CAAT-box	CAAT	1477	4	+	promoter-related elements	common cis-acting element in promoter and enhancer regions
itfGA2ox1	CAAT-box	CCAAT	1479	5	-	promoter-related elements	common cis-acting element in promoter and enhancer regions
itfGA2ox1	CAAT-box	CAAT	1490	4	-	promoter-related elements	common cis-acting element in promoter and enhancer regions
itfGA2ox1	CAAT-box	CAAAT	1522	5	-	promoter-related elements	common cis-acting element in promoter and enhancer regions
itfGA2ox1	CAAT-box	CAAAT	1608	5	+	promoter-related elements	common cis-acting element in promoter and enhancer regions
itfGA2ox1	CAAT-box	CAAT	1729	4	+	promoter-related elements	common cis-acting element in promoter and enhancer regions
itfGA2ox1	CAAT-box	CAAT	1731	4	-	promoter-related elements	common cis-acting element in promoter and enhancer regions
itfGA2ox1	CAAT-box	CAAT	1750	4	+	promoter-related elements	common cis-acting element in promoter and enhancer regions
itfGA2ox1	CAAT-box	CCAAT	1765	5	+	promoter-related elements	common cis-acting element in promoter and enhancer regions
itfGA2ox1	CAAT-box	CAAT	1766	4	+	promoter-related elements	common cis-acting element in promoter and enhancer regions
itfGA2ox1	CAAT-box	CAAT	1771	4	-	promoter-related elements	common cis-acting element in promoter and enhancer regions
itfGA2ox1	CAAT-box	CCAAT	1796	5	+	promoter-related elements	common cis-acting element in promoter and enhancer regions
itfGA2ox1	CAAT-box	CAAT	1797	4	+	promoter-related elements	common cis-acting element in promoter and enhancer regions
itfGA2ox1	CAAT-box	CAAT	1816	4	-	promoter-related elements	common cis-acting element in promoter and enhancer regions
itfGA2ox1	CAAT-box	CAAT	1856	4	-	promoter-related elements	common cis-acting element in promoter and enhancer regions
itfGA2ox1	CAAT-box	CAAAT	1957	5	+	promoter-related elements	common cis-acting element in promoter and enhancer regions
itfGA2ox1	AT~TATA-box	TATATA	81	6	+	promoter-related elements	core promotor element
itfGA2ox1	AT~TATA-box	TATATA	91	6	+	promoter-related elements	core promotor element
itfGA2ox1	AT~TATA-box	TATATA	1269	6	-	promoter-related elements	core promotor element
itfGA2ox1	ABRE	ACGTG	328	5	-	hormone-responsive elements	cis-acting element involved in the abscisic acid responsiveness
itfGA2ox1	ABRE	GCCGCGTGGC	893	9	+	hormone-responsive elements	cis-acting element involved in the abscisic acid responsiveness
itfGA2ox1	ABRE	ACGTG	1018	5	-	hormone-responsive elements	cis-acting element involved in the abscisic acid responsiveness
itfGA2ox1	ABRE	ACGTG	1323	5	+	hormone-responsive elements	cis-acting element involved in the abscisic acid responsiveness
itfGA2ox1	F-box	CTATTCTCATT	704	10	+	other elements	uknown
itfGA2ox1	HD-Zip 1	CAAT(A/T)ATTG	1766	8.5	-	development-related elements	element involved in differentiation of the palisade mesophyll cells
itfGA2ox1	TATA	TATAAAAT	1639	8	-	promoter-related elements	core promotor element
itfGA2ox1	STRE	AGGGG	587	5	+	environmental stress-related elements	activation by heat shock, osmotic stress, low pH, nutrient starvation
itfGA2ox1	STRE	AGGGG	811	5	+	environmental stress-related elements	activation by heat shock, osmotic stress, low pH, nutrient starvation
itfGA2ox1	STRE	AGGGG	994	5	+	environmental stress-related elements	activation by heat shock, osmotic stress, low pH, nutrient starvation
itfGA2ox1	TC-rich repeats	GTTTTCTTAC	997	9	-	environmental stress-related elements	cis-acting element involved in defense and stress responsiveness
itfGA2ox1	MRE	AACCTAA	688	7	-	light-responsive elements	MYB binding site involved in light responsiveness
itfGA2ox1	MRE	AACCTAA	1842	7	-	light-responsive elements	MYB binding site involved in light responsiveness
itfGA2ox1	Unnamed__6	taTAAATATct	1648	10	-	other elements	uknown
itfGA2ox1	WUN-motif	AAATTTCCT	1284	9	+	environmental stress-related elements	wound-responsive element
itfGA2ox1	Box 4	ATTAAT	9	6	+	light-responsive elements	part of a conserved DNA module involved in light responsiveness
itfGA2ox1	Box 4	ATTAAT	258	6	+	light-responsive elements	part of a conserved DNA module involved in light responsiveness
itfGA2ox1	Box 4	ATTAAT	516	6	+	light-responsive elements	part of a conserved DNA module involved in light responsiveness
itfGA2ox1	Box 4	ATTAAT	534	6	+	light-responsive elements	part of a conserved DNA module involved in light responsiveness
itfGA2ox1	Box 4	ATTAAT	1837	6	-	light-responsive elements	part of a conserved DNA module involved in light responsiveness
itfGA2ox1	G-Box	CACGTT	328	6	+	light-responsive elements	cis-acting regulatory element involved in light responsiveness
itfGA2ox1	ARE	AAACCA	201	6	-	environmental stress-related elements	cis-acting regulatory element essential for the anaerobic induction
itfGA2ox1	ARE	AAACCA	1793	6	+	environmental stress-related elements	cis-acting regulatory element essential for the anaerobic induction
itfGA2ox1	WRE3	CCACCT	869	6	-	environmental stress-related elements	wound inducibility (third region)
itfGA2ox1	MYB-like sequence	TAACCA	459	6	-	site-binding related elements	possible MYB binding region
itfGA2ox1	Unnamed__4	CTCC	233	4	+	other elements	uknown
itfGA2ox1	Unnamed__4	CTCC	701	4	+	other elements	uknown
itfGA2ox1	Unnamed__4	CTCC	715	4	+	other elements	uknown
itfGA2ox1	Unnamed__4	CTCC	814	4	-	other elements	uknown
itfGA2ox1	Unnamed__4	CTCC	820	4	-	other elements	uknown
itfGA2ox1	Unnamed__4	CTCC	837	4	-	other elements	uknown
itfGA2ox1	Unnamed__4	CTCC	855	4	-	other elements	uknown
itfGA2ox1	Unnamed__4	CTCC	863	4	-	other elements	uknown
itfGA2ox1	Unnamed__4	CTCC	880	4	-	other elements	uknown
itfGA2ox1	Unnamed__4	CTCC	903	4	-	other elements	uknown
itfGA2ox1	Unnamed__4	CTCC	1248	4	-	other elements	uknown
itfGA2ox1	Unnamed__4	CTCC	1263	4	+	other elements	uknown
itfGA2ox1	Unnamed__4	CTCC	1279	4	+	other elements	uknown
itfGA2ox1	Unnamed__4	CTCC	1482	4	-	other elements	uknown
itfGA2ox1	Unnamed__4	CTCC	1486	4	-	other elements	uknown
itfGA2ox1	Unnamed__4	CTCC	1534	4	-	other elements	uknown
itfGA2ox1	Unnamed__4	CTCC	1763	4	+	other elements	uknown
itfGA2ox1	Unnamed__4	CTCC	1918	4	+	other elements	uknown
itfGA2ox1	Unnamed__4	CTCC	1967	4	+	other elements	uknown
itfGA2ox1	LTR	CCGAAA	944	6	-	environmental stress-related elements	cis-acting element involved in low-temperature responsiveness
itfGA2ox1	TCCC-motif	TCTCCCT	1484	7	-	light-responsive elements	part of a light responsive element
itfGA2ox2	TGACG-motif	TGACG	99	5	+	hormone-responsive elements	cis-acting regulatory element involved in the MeJA-responsiveness
itfGA2ox2	as-1	TGACG	99	5	+	promoter-related elements	Part of the promoter of the Arabidopsis gene encoding Pro dehydrogenase (ProDH), a mitochondrial enzyme involved in the first step of the conversion of Pro to glutamic acid. The ProDH gene in Arabidopsis is up-regulated by rehydration after dehydration but is down-regulated by dehydration. ProDH is also induced by L-Pro and hypoosmolarity
itfGA2ox2	AT-rich sequence	TAAAATACT	1390	9	+	promoter-related elements	element for maximal elicitor-mediated activation (2copies)
itfGA2ox2	GATA-motif	AAGATAAGATT	781	10	+	light-responsive elements	part of a light responsive element
itfGA2ox2	Unnamed__12	TCCACGTAGA	697	9	+	other elements	uknown
itfGA2ox2	MYB-like sequence	TAACCA	1339	6	-	site-binding related elements	possible MYB binding region
itfGA2ox2	MYB-like sequence	TAACCA	1656	6	+	site-binding related elements	possible MYB binding region
itfGA2ox2	Unnamed__4	CTCC	25	4	+	other elements	uknown
itfGA2ox2	Unnamed__4	CTCC	90	4	+	other elements	uknown
itfGA2ox2	Unnamed__4	CTCC	696	4	+	other elements	uknown
itfGA2ox2	Unnamed__4	CTCC	1007	4	+	other elements	uknown
itfGA2ox2	Unnamed__4	CTCC	1074	4	+	other elements	uknown
itfGA2ox2	Unnamed__4	CTCC	1830	4	+	other elements	uknown
itfGA2ox2	Unnamed__4	CTCC	1914	4	+	other elements	uknown
itfGA2ox2	Unnamed__4	CTCC	1983	4	+	other elements	uknown
itfGA2ox2	ARE	AAACCA	567	6	-	environmental stress-related elements	cis-acting regulatory element essential for the anaerobic induction
itfGA2ox2	ARE	AAACCA	1236	6	+	environmental stress-related elements	cis-acting regulatory element essential for the anaerobic induction
itfGA2ox2	ARE	AAACCA	1937	6	+	environmental stress-related elements	cis-acting regulatory element essential for the anaerobic induction
itfGA2ox2	WRE3	CCACCT	21	6	+	environmental stress-related elements	wound inducibility (third region)
itfGA2ox2	WRE3	CCACCT	348	6	+	environmental stress-related elements	wound inducibility (third region)
itfGA2ox2	STRE	AGGGG	1607	5	-	environmental stress-related elements	activation by heat shock, osmotic stress, low pH, nutrient starvation
itfGA2ox2	STRE	AGGGG	1832	5	-	environmental stress-related elements	activation by heat shock, osmotic stress, low pH, nutrient starvation
itfGA2ox2	STRE	AGGGG	1978	5	-	environmental stress-related elements	activation by heat shock, osmotic stress, low pH, nutrient starvation
itfGA2ox2	STRE	AGGGG	1985	5	-	environmental stress-related elements	activation by heat shock, osmotic stress, low pH, nutrient starvation
itfGA2ox2	CAT-box	GCCACT	51	6	+	development-related elements	cis-acting regulatory element related to meristem expression
itfGA2ox2	CAT-box	GCCACT	340	6	+	development-related elements	cis-acting regulatory element related to meristem expression
itfGA2ox2	CAT-box	GCCACT	973	6	+	development-related elements	cis-acting regulatory element related to meristem expression
itfGA2ox2	CAT-box	GCCACT	1081	6	+	development-related elements	cis-acting regulatory element related to meristem expression
itfGA2ox2	Box 4	ATTAAT	207	6	+	light-responsive elements	part of a conserved DNA module involved in light responsiveness
itfGA2ox2	Box 4	ATTAAT	222	6	+	light-responsive elements	part of a conserved DNA module involved in light responsiveness
itfGA2ox2	Box 4	ATTAAT	226	6	+	light-responsive elements	part of a conserved DNA module involved in light responsiveness
itfGA2ox2	Box 4	ATTAAT	321	6	+	light-responsive elements	part of a conserved DNA module involved in light responsiveness
itfGA2ox2	Box 4	ATTAAT	1478	6	-	light-responsive elements	part of a conserved DNA module involved in light responsiveness
itfGA2ox2	ACE	CTAACGTATT	188	9	+	light-responsive elements	cis-acting element involved in light responsiveness
itfGA2ox2	ACE	GCGACGTACC	247	9	+	light-responsive elements	cis-acting element involved in light responsiveness
itfGA2ox2	MBSI	TTTTTACGGTTA	1222	11	+	site-binding related elements	MYB binding site involved in flavonoid biosynthetic genes regulation
itfGA2ox2	Unnamed__8	TCCACGTAGA	697	9	+	other elements	uknown
itfGA2ox2	ABRE	ACGTG	101	5	+	hormone-responsive elements	cis-acting element involved in the abscisic acid responsiveness
itfGA2ox2	AT~TATA-box	TATATA	155	6	+	promoter-related elements	core promotor element
itfGA2ox2	AT~TATA-box	TATATA	157	6	+	promoter-related elements	core promotor element
itfGA2ox2	AT~TATA-box	TATATA	159	6	+	promoter-related elements	core promotor element
itfGA2ox2	AT~TATA-box	TATATAAA	365	8	-	promoter-related elements	core promotor element
itfGA2ox2	AT~TATA-box	TATATA	367	6	+	promoter-related elements	core promotor element
itfGA2ox2	AT~TATA-box	TATATA	369	6	+	promoter-related elements	core promotor element
itfGA2ox2	motif I	gGTACGTGGCG	246	10	-	development-related elements	cis-acting regulatory element root specific
itfGA2ox2	TATA	TATAAAAT	161	8	+	promoter-related elements	core promotor element
itfGA2ox2	TATA	TATAAAAT	404	8	-	promoter-related elements	core promotor element
itfGA2ox2	TATA	TATAAAAT	429	8	-	promoter-related elements	core promotor element
itfGA2ox2	Unnamed__10	TCCACGTAGA	697	9	+	other elements	uknown
itfGA2ox2	CAAT-box	CAAAT	112	5	+	promoter-related elements	common cis-acting element in promoter and enhancer regions
itfGA2ox2	CAAT-box	CCAAT	149	5	-	promoter-related elements	common cis-acting element in promoter and enhancer regions
itfGA2ox2	CAAT-box	CAAT	195	4	-	promoter-related elements	common cis-acting element in promoter and enhancer regions
itfGA2ox2	CAAT-box	CAAT	293	4	-	promoter-related elements	common cis-acting element in promoter and enhancer regions
itfGA2ox2	CAAT-box	CCAAT	307	5	+	promoter-related elements	common cis-acting element in promoter and enhancer regions
itfGA2ox2	CAAT-box	CAAT	308	4	+	promoter-related elements	common cis-acting element in promoter and enhancer regions
itfGA2ox2	CAAT-box	CAAT	337	4	-	promoter-related elements	common cis-acting element in promoter and enhancer regions
itfGA2ox2	CAAT-box	CAAAT	392	5	+	promoter-related elements	common cis-acting element in promoter and enhancer regions
itfGA2ox2	CAAT-box	CAAT	417	4	+	promoter-related elements	common cis-acting element in promoter and enhancer regions
itfGA2ox2	CAAT-box	CAAAT	419	5	-	promoter-related elements	common cis-acting element in promoter and enhancer regions
itfGA2ox2	CAAT-box	CAAAT	454	5	+	promoter-related elements	common cis-acting element in promoter and enhancer regions
itfGA2ox2	CAAT-box	CAAAT	457	5	-	promoter-related elements	common cis-acting element in promoter and enhancer regions
itfGA2ox2	CAAT-box	CAAAT	564	5	-	promoter-related elements	common cis-acting element in promoter and enhancer regions
itfGA2ox2	CAAT-box	CAAT	611	4	+	promoter-related elements	common cis-acting element in promoter and enhancer regions
itfGA2ox2	CAAT-box	CAAT	665	4	+	promoter-related elements	common cis-acting element in promoter and enhancer regions
itfGA2ox2	CAAT-box	CAAAT	667	5	-	promoter-related elements	common cis-acting element in promoter and enhancer regions
itfGA2ox2	CAAT-box	CAAAT	672	5	-	promoter-related elements	common cis-acting element in promoter and enhancer regions
itfGA2ox2	CAAT-box	CAAAT	727	5	+	promoter-related elements	common cis-acting element in promoter and enhancer regions
itfGA2ox2	CAAT-box	CAAAT	768	5	-	promoter-related elements	common cis-acting element in promoter and enhancer regions
itfGA2ox2	CAAT-box	CAAT	906	4	+	promoter-related elements	common cis-acting element in promoter and enhancer regions
itfGA2ox2	CAAT-box	CAAT	1125	4	-	promoter-related elements	common cis-acting element in promoter and enhancer regions
itfGA2ox2	CAAT-box	CAAAT	1164	5	+	promoter-related elements	common cis-acting element in promoter and enhancer regions
itfGA2ox2	CAAT-box	CCAAT	1239	5	+	promoter-related elements	common cis-acting element in promoter and enhancer regions
itfGA2ox2	CAAT-box	CAAT	1240	4	+	promoter-related elements	common cis-acting element in promoter and enhancer regions
itfGA2ox2	CAAT-box	CCAAT	1266	5	-	promoter-related elements	common cis-acting element in promoter and enhancer regions
itfGA2ox2	CAAT-box	CCAAT	1301	5	+	promoter-related elements	common cis-acting element in promoter and enhancer regions
itfGA2ox2	CAAT-box	CAAT	1302	4	+	promoter-related elements	common cis-acting element in promoter and enhancer regions
itfGA2ox2	CAAT-box	CAAAT	1304	5	-	promoter-related elements	common cis-acting element in promoter and enhancer regions
itfGA2ox2	CAAT-box	CAAT	1353	4	+	promoter-related elements	common cis-acting element in promoter and enhancer regions
itfGA2ox2	CAAT-box	CAAT	1429	4	+	promoter-related elements	common cis-acting element in promoter and enhancer regions
itfGA2ox2	CAAT-box	CAAT	1476	4	+	promoter-related elements	common cis-acting element in promoter and enhancer regions
itfGA2ox2	CAAT-box	CAAAT	1488	5	+	promoter-related elements	common cis-acting element in promoter and enhancer regions
itfGA2ox2	CAAT-box	CAAT	1503	4	+	promoter-related elements	common cis-acting element in promoter and enhancer regions
itfGA2ox2	CAAT-box	CCAAT	1564	5	+	promoter-related elements	common cis-acting element in promoter and enhancer regions
itfGA2ox2	CAAT-box	CAAT	1565	4	+	promoter-related elements	common cis-acting element in promoter and enhancer regions
itfGA2ox2	CAAT-box	CCAAT	1659	5	+	promoter-related elements	common cis-acting element in promoter and enhancer regions
itfGA2ox2	CAAT-box	CAAT	1660	4	+	promoter-related elements	common cis-acting element in promoter and enhancer regions
itfGA2ox2	CAAT-box	CCAAT	1714	5	+	promoter-related elements	common cis-acting element in promoter and enhancer regions
itfGA2ox2	CAAT-box	CAAT	1715	4	+	promoter-related elements	common cis-acting element in promoter and enhancer regions
itfGA2ox2	CAAT-box	CAAAT	1722	5	-	promoter-related elements	common cis-acting element in promoter and enhancer regions
itfGA2ox2	CAAT-box	CAAT	1742	4	-	promoter-related elements	common cis-acting element in promoter and enhancer regions
itfGA2ox2	CAAT-box	CAAT	1773	4	-	promoter-related elements	common cis-acting element in promoter and enhancer regions
itfGA2ox2	CAAT-box	CAAT	1949	4	+	promoter-related elements	common cis-acting element in promoter and enhancer regions
itfGA2ox2	CAAT-box	CAAT	1959	4	+	promoter-related elements	common cis-acting element in promoter and enhancer regions
itfGA2ox2	CAAT-box	CAAT	1963	4	+	promoter-related elements	common cis-acting element in promoter and enhancer regions
itfGA2ox2	Sp1	GGGCGG	1816	6	-	light-responsive elements	light responsive element
itfGA2ox2	Unnamed__1	CGTGG	1752	5	+	other elements	uknown
itfGA2ox2	Unnamed__1	CGTGG	1786	5	-	other elements	uknown
itfGA2ox2	Unnamed__1	CGTGG	1797	5	-	other elements	uknown
itfGA2ox2	O2-site	GTTGACGTGA	1697	9	-	development-related elements	cis-acting regulatory element involved in zein metabolism regulation
itfGA2ox2	TCA-element	CCATCTTTTT	1373	9	+	hormone-responsive elements	cis-acting element involved in salicylic acid responsiveness
itfGA2ox2	W box	TTGACC	294	6	+	other elements	uknown
itfGA2ox2	G-box	CACGTC	100	6	-	light-responsive elements	cis-acting regulatory element involved in light responsiveness
itfGA2ox2	RY-element	CATGCATG	512	8	+	development-related elements	cis-acting regulatory element involved in seed-specific regulation
itfGA2ox2	MYC	CATGTG	656	6	+	hormone-responsive elements	cis-acting regulatory element involved in the MeJA-responsive
itfGA2ox2	MYC	CATTTG	767	6	+	hormone-responsive elements	cis-acting regulatory element involved in the MeJA-responsive
itfGA2ox2	MYC	CATTTG	1164	6	-	hormone-responsive elements	cis-acting regulatory element involved in the MeJA-responsive
itfGA2ox2	MYC	CATGTG	1857	6	+	hormone-responsive elements	cis-acting regulatory element involved in the MeJA-responsive
itfGA2ox2	CGTCA-motif	CGTCA	99	5	-	hormone-responsive elements	cis-acting regulatory element involved in the MeJA-responsiveness
itfGA2ox2	TATA-box	TATA	31	4	+	promoter-related elements	core promoter element around -30 of transcription start
itfGA2ox2	TATA-box	ATTATA	115	6	+	promoter-related elements	core promoter element around -30 of transcription start
itfGA2ox2	TATA-box	TATAA	116	5	-	promoter-related elements	core promoter element around -30 of transcription start
itfGA2ox2	TATA-box	TATA	117	4	+	promoter-related elements	core promoter element around -30 of transcription start
itfGA2ox2	TATA-box	taTATAAAtc	153	9	-	promoter-related elements	core promoter element around -30 of transcription start
itfGA2ox2	TATA-box	ATATAT	154	6	+	promoter-related elements	core promoter element around -30 of transcription start
itfGA2ox2	TATA-box	TATATA	155	6	+	promoter-related elements	core promoter element around -30 of transcription start
itfGA2ox2	TATA-box	ATATAT	156	6	+	promoter-related elements	core promoter element around -30 of transcription start
itfGA2ox2	TATA-box	TATATA	157	6	+	promoter-related elements	core promoter element around -30 of transcription start
itfGA2ox2	TATA-box	ATATAT	158	6	+	promoter-related elements	core promoter element around -30 of transcription start
itfGA2ox2	TATA-box	TATATA	159	6	+	promoter-related elements	core promoter element around -30 of transcription start
itfGA2ox2	TATA-box	ATATAA	160	6	+	promoter-related elements	core promoter element around -30 of transcription start
itfGA2ox2	TATA-box	TATA	161	4	+	promoter-related elements	core promoter element around -30 of transcription start
itfGA2ox2	TATA-box	ATATAT	211	6	+	promoter-related elements	core promoter element around -30 of transcription start
itfGA2ox2	TATA-box	TATA	212	4	+	promoter-related elements	core promoter element around -30 of transcription start
itfGA2ox2	TATA-box	ATATAA	325	6	+	promoter-related elements	core promoter element around -30 of transcription start
itfGA2ox2	TATA-box	TATA	326	4	+	promoter-related elements	core promoter element around -30 of transcription start
itfGA2ox2	TATA-box	TATAAAA	364	7	-	promoter-related elements	core promoter element around -30 of transcription start
itfGA2ox2	TATA-box	TATAAA	365	6	-	promoter-related elements	core promoter element around -30 of transcription start
itfGA2ox2	TATA-box	TATATAA	366	7	-	promoter-related elements	core promoter element around -30 of transcription start
itfGA2ox2	TATA-box	TATATA	367	6	+	promoter-related elements	core promoter element around -30 of transcription start
itfGA2ox2	TATA-box	ATATAT	368	6	+	promoter-related elements	core promoter element around -30 of transcription start
itfGA2ox2	TATA-box	TATATA	369	6	+	promoter-related elements	core promoter element around -30 of transcription start
itfGA2ox2	TATA-box	TATA	371	4	+	promoter-related elements	core promoter element around -30 of transcription start
itfGA2ox2	TATA-box	TATAAAA	405	7	-	promoter-related elements	core promoter element around -30 of transcription start
itfGA2ox2	TATA-box	TATAAA	406	6	-	promoter-related elements	core promoter element around -30 of transcription start
itfGA2ox2	TATA-box	TATAA	407	5	-	promoter-related elements	core promoter element around -30 of transcription start
itfGA2ox2	TATA-box	TATA	408	4	+	promoter-related elements	core promoter element around -30 of transcription start
itfGA2ox2	TATA-box	TATAAAA	430	7	-	promoter-related elements	core promoter element around -30 of transcription start
itfGA2ox2	TATA-box	TATAAA	431	6	-	promoter-related elements	core promoter element around -30 of transcription start
itfGA2ox2	TATA-box	TATAA	432	5	-	promoter-related elements	core promoter element around -30 of transcription start
itfGA2ox2	TATA-box	TATA	433	4	+	promoter-related elements	core promoter element around -30 of transcription start
itfGA2ox2	TATA-box	TATA	819	4	+	promoter-related elements	core promoter element around -30 of transcription start
itfGA2ox2	TATA-box	ATTATA	839	6	+	promoter-related elements	core promoter element around -30 of transcription start
itfGA2ox2	TATA-box	TATAA	840	5	-	promoter-related elements	core promoter element around -30 of transcription start
itfGA2ox2	TATA-box	TATA	841	4	+	promoter-related elements	core promoter element around -30 of transcription start
itfGA2ox2	TATA-box	TATAAAT	880	7	-	promoter-related elements	core promoter element around -30 of transcription start
itfGA2ox2	TATA-box	TATAAA	881	6	-	promoter-related elements	core promoter element around -30 of transcription start
itfGA2ox2	TATA-box	TATAA	882	5	-	promoter-related elements	core promoter element around -30 of transcription start
itfGA2ox2	TATA-box	TATA	883	4	+	promoter-related elements	core promoter element around -30 of transcription start
itfGA2ox2	TATA-box	TATA	898	4	+	promoter-related elements	core promoter element around -30 of transcription start
itfGA2ox2	TATA-box	TATACA	915	6	-	promoter-related elements	core promoter element around -30 of transcription start
itfGA2ox2	TATA-box	TATA	917	4	+	promoter-related elements	core promoter element around -30 of transcription start
itfGA2ox2	TATA-box	TACAAAA	962	7	-	promoter-related elements	core promoter element around -30 of transcription start
itfGA2ox2	TATA-box	TACAAAA	1047	7	-	promoter-related elements	core promoter element around -30 of transcription start
itfGA2ox2	TATA-box	ATTATA	1212	6	+	promoter-related elements	core promoter element around -30 of transcription start
itfGA2ox2	TATA-box	TATAA	1213	5	-	promoter-related elements	core promoter element around -30 of transcription start
itfGA2ox2	TATA-box	TATA	1214	4	-	promoter-related elements	core promoter element around -30 of transcription start
itfGA2ox2	TATA-box	TACAAAA	1276	7	-	promoter-related elements	core promoter element around -30 of transcription start
itfGA2ox2	TATA-box	TATA	1356	4	-	promoter-related elements	core promoter element around -30 of transcription start
itfGA2ox2	TATA-box	TACAAAA	1379	7	-	promoter-related elements	core promoter element around -30 of transcription start
itfGA2ox2	TATA-box	ATTATA	1451	6	+	promoter-related elements	core promoter element around -30 of transcription start
itfGA2ox2	TATA-box	TATAA	1452	5	-	promoter-related elements	core promoter element around -30 of transcription start
itfGA2ox2	TATA-box	TATA	1453	4	-	promoter-related elements	core promoter element around -30 of transcription start
itfGA2ox2	TATA-box	ATATAT	1482	6	-	promoter-related elements	core promoter element around -30 of transcription start
itfGA2ox2	TATA-box	TATA	1483	4	-	promoter-related elements	core promoter element around -30 of transcription start
itfGA2ox2	TATA-box	TATAA	1527	5	-	promoter-related elements	core promoter element around -30 of transcription start
itfGA2ox2	TATA-box	TATA	1528	4	-	promoter-related elements	core promoter element around -30 of transcription start
itfGA2ox2	TATA-box	ATTATA	1575	6	+	promoter-related elements	core promoter element around -30 of transcription start
itfGA2ox2	TATA-box	TATAA	1576	5	-	promoter-related elements	core promoter element around -30 of transcription start
itfGA2ox2	TATA-box	TATA	1577	4	-	promoter-related elements	core promoter element around -30 of transcription start
itfGA2ox2	TATA-box	ccTATAAAaa	1659	9	+	promoter-related elements	core promoter element around -30 of transcription start
itfGA2ox2	TATA-box	TATAA	1840	5	-	promoter-related elements	core promoter element around -30 of transcription start
itfGA2ox2	TATA-box	TATA	1841	4	-	promoter-related elements	core promoter element around -30 of transcription start
itfGA2ox2	GT1-motif	GGTTAA	1340	6	+	light-responsive elements	light responsive element
itfGA2ox2	GT1-motif	GGTTAA	1655	6	-	light-responsive elements	light responsive element
itfGA2ox2	MYB	TAACCA	1339	6	-	promoter-related elements	Part of the RNR1b promoter. The RB/E2F pathway is involved in the control of the G1/S transition of the eukaryotic cell cycle. Ribonucleotide reductase (RNR) is a key enzyme in the pathway of DNA synthesis. It catalyzes the reduction of ribonucleoside diphosphates (NDPs) in deoxyribonucleoside diphosphates (dNDPs), a rate-limiting step in DNA synthesis
itfGA2ox2	MYB	CAACCA	1542	6	+	promoter-related elements	Part of the RNR1b promoter. The RB/E2F pathway is involved in the control of the G1/S transition of the eukaryotic cell cycle. Ribonucleotide reductase (RNR) is a key enzyme in the pathway of DNA synthesis. It catalyzes the reduction of ribonucleoside diphosphates (NDPs) in deoxyribonucleoside diphosphates (dNDPs), a rate-limiting step in DNA synthesis
itfGA2ox2	MYB	TAACCA	1656	6	+	promoter-related elements	Part of the RNR1b promoter. The RB/E2F pathway is involved in the control of the G1/S transition of the eukaryotic cell cycle. Ribonucleotide reductase (RNR) is a key enzyme in the pathway of DNA synthesis. It catalyzes the reduction of ribonucleoside diphosphates (NDPs) in deoxyribonucleoside diphosphates (dNDPs), a rate-limiting step in DNA synthesis
itfGA2ox2	MYB	CAACCA	1927	6	+	promoter-related elements	Part of the RNR1b promoter. The RB/E2F pathway is involved in the control of the G1/S transition of the eukaryotic cell cycle. Ribonucleotide reductase (RNR) is a key enzyme in the pathway of DNA synthesis. It catalyzes the reduction of ribonucleoside diphosphates (NDPs) in deoxyribonucleoside diphosphates (dNDPs), a rate-limiting step in DNA synthesis
itfGA2ox2	Unnamed__14	TCCACGTAGA	697	9	+	other elements	uknown
itfGA2ox2	ERE	ATTTTAAA	529	8	+	hormone-responsive elements	ethylene-responsive element
itfGA2ox2	MYC	TCTCTTA	1890	7	+	hormone-responsive elements	cis-acting regulatory element involved in the MeJA-responsive
itfGA2ox3	ERE	ATTTTAAA	285	8	+	hormone-responsive elements	ethylene-responsive element
itfGA2ox3	CGTCA-motif	CGTCA	1732	5	+	hormone-responsive elements	cis-acting regulatory element involved in the MeJA-responsiveness
itfGA2ox3	CGTCA-motif	CGTCA	1740	5	+	hormone-responsive elements	cis-acting regulatory element involved in the MeJA-responsiveness
itfGA2ox3	AAGAA-motif	GAAAGAA	598	7	+	other elements	uknown
itfGA2ox3	AAGAA-motif	GAAAGAA	634	7	+	other elements	uknown
itfGA2ox3	AAGAA-motif	gGTAAAGAAA	778	9	-	other elements	uknown
itfGA2ox3	AAGAA-motif	gGTAAAGAAA	1765	9	+	other elements	uknown
itfGA2ox3	MYC	CATGTG	372	6	+	hormone-responsive elements	cis-acting regulatory element involved in the MeJA-responsive
itfGA2ox3	MYC	CATTTG	754	6	-	hormone-responsive elements	cis-acting regulatory element involved in the MeJA-responsive
itfGA2ox3	MYC	CAATTG	1672	6	-	hormone-responsive elements	cis-acting regulatory element involved in the MeJA-responsive
itfGA2ox3	MYC	CAATTG	1802	6	-	hormone-responsive elements	cis-acting regulatory element involved in the MeJA-responsive
itfGA2ox3	GT1-motif	GGTTAA	1941	6	+	light-responsive elements	light responsive element
itfGA2ox3	MYB	CAACAG	426	6	-	promoter-related elements	Part of the RNR1b promoter. The RB/E2F pathway is involved in the control of the G1/S transition of the eukaryotic cell cycle. Ribonucleotide reductase (RNR) is a key enzyme in the pathway of DNA synthesis. It catalyzes the reduction of ribonucleoside diphosphates (NDPs) in deoxyribonucleoside diphosphates (dNDPs), a rate-limiting step in DNA synthesis
itfGA2ox3	MYB	TAACCA	892	6	-	promoter-related elements	Part of the RNR1b promoter. The RB/E2F pathway is involved in the control of the G1/S transition of the eukaryotic cell cycle. Ribonucleotide reductase (RNR) is a key enzyme in the pathway of DNA synthesis. It catalyzes the reduction of ribonucleoside diphosphates (NDPs) in deoxyribonucleoside diphosphates (dNDPs), a rate-limiting step in DNA synthesis
itfGA2ox3	MYB	CAACCA	1544	6	+	promoter-related elements	Part of the RNR1b promoter. The RB/E2F pathway is involved in the control of the G1/S transition of the eukaryotic cell cycle. Ribonucleotide reductase (RNR) is a key enzyme in the pathway of DNA synthesis. It catalyzes the reduction of ribonucleoside diphosphates (NDPs) in deoxyribonucleoside diphosphates (dNDPs), a rate-limiting step in DNA synthesis
itfGA2ox3	MYB	TAACCA	1868	6	+	promoter-related elements	Part of the RNR1b promoter. The RB/E2F pathway is involved in the control of the G1/S transition of the eukaryotic cell cycle. Ribonucleotide reductase (RNR) is a key enzyme in the pathway of DNA synthesis. It catalyzes the reduction of ribonucleoside diphosphates (NDPs) in deoxyribonucleoside diphosphates (dNDPs), a rate-limiting step in DNA synthesis
itfGA2ox3	TATA-box	TATA	67	4	+	promoter-related elements	core promoter element around -30 of transcription start
itfGA2ox3	TATA-box	ATTATA	235	6	+	promoter-related elements	core promoter element around -30 of transcription start
itfGA2ox3	TATA-box	TATAA	236	5	-	promoter-related elements	core promoter element around -30 of transcription start
itfGA2ox3	TATA-box	TATA	237	4	+	promoter-related elements	core promoter element around -30 of transcription start
itfGA2ox3	TATA-box	TATAA	505	5	-	promoter-related elements	core promoter element around -30 of transcription start
itfGA2ox3	TATA-box	TATA	506	4	+	promoter-related elements	core promoter element around -30 of transcription start
itfGA2ox3	TATA-box	TATACA	528	6	-	promoter-related elements	core promoter element around -30 of transcription start
itfGA2ox3	TATA-box	TATATA	530	6	+	promoter-related elements	core promoter element around -30 of transcription start
itfGA2ox3	TATA-box	ATATAA	531	6	+	promoter-related elements	core promoter element around -30 of transcription start
itfGA2ox3	TATA-box	TATA	532	4	+	promoter-related elements	core promoter element around -30 of transcription start
itfGA2ox3	TATA-box	TATA	555	4	+	promoter-related elements	core promoter element around -30 of transcription start
itfGA2ox3	TATA-box	TATAAA	576	6	-	promoter-related elements	core promoter element around -30 of transcription start
itfGA2ox3	TATA-box	TATAA	577	5	-	promoter-related elements	core promoter element around -30 of transcription start
itfGA2ox3	TATA-box	TATA	578	4	+	promoter-related elements	core promoter element around -30 of transcription start
itfGA2ox3	TATA-box	TATA	708	4	+	promoter-related elements	core promoter element around -30 of transcription start
itfGA2ox3	TATA-box	TACATAAA	1048	8	-	promoter-related elements	core promoter element around -30 of transcription start
itfGA2ox3	TATA-box	ATATAT	1212	6	-	promoter-related elements	core promoter element around -30 of transcription start
itfGA2ox3	TATA-box	TATATA	1213	6	-	promoter-related elements	core promoter element around -30 of transcription start
itfGA2ox3	TATA-box	ATATAA	1214	6	+	promoter-related elements	core promoter element around -30 of transcription start
itfGA2ox3	TATA-box	TATA	1215	4	-	promoter-related elements	core promoter element around -30 of transcription start
itfGA2ox3	TATA-box	TATAAAT	1267	7	-	promoter-related elements	core promoter element around -30 of transcription start
itfGA2ox3	TATA-box	TATAAA	1268	6	-	promoter-related elements	core promoter element around -30 of transcription start
itfGA2ox3	TATA-box	TATAA	1269	5	-	promoter-related elements	core promoter element around -30 of transcription start
itfGA2ox3	TATA-box	TATA	1270	4	-	promoter-related elements	core promoter element around -30 of transcription start
itfGA2ox3	TATA-box	ATATAT	1291	6	-	promoter-related elements	core promoter element around -30 of transcription start
itfGA2ox3	TATA-box	TATATA	1292	6	-	promoter-related elements	core promoter element around -30 of transcription start
itfGA2ox3	TATA-box	TATA	1294	4	-	promoter-related elements	core promoter element around -30 of transcription start
itfGA2ox3	TATA-box	TACAAAA	1630	7	+	promoter-related elements	core promoter element around -30 of transcription start
itfGA2ox3	TATA-box	TACATAAA	1653	8	+	promoter-related elements	core promoter element around -30 of transcription start
itfGA2ox3	TATA-box	ATTATA	1750	6	+	promoter-related elements	core promoter element around -30 of transcription start
itfGA2ox3	TATA-box	TATAA	1751	5	-	promoter-related elements	core promoter element around -30 of transcription start
itfGA2ox3	TATA-box	TATA	1752	4	-	promoter-related elements	core promoter element around -30 of transcription start
itfGA2ox3	TATA-box	TATATAA	1809	7	-	promoter-related elements	core promoter element around -30 of transcription start
itfGA2ox3	TATA-box	TATATA	1810	6	-	promoter-related elements	core promoter element around -30 of transcription start
itfGA2ox3	TATA-box	ATATAT	1811	6	-	promoter-related elements	core promoter element around -30 of transcription start
itfGA2ox3	TATA-box	TATATA	1812	6	-	promoter-related elements	core promoter element around -30 of transcription start
itfGA2ox3	TATA-box	TATA	1814	4	-	promoter-related elements	core promoter element around -30 of transcription start
itfGA2ox3	TATA-box	TATA	1866	4	-	promoter-related elements	core promoter element around -30 of transcription start
itfGA2ox3	Myb-binding site	CAACAG	426	6	-	promoter-related elements	Part of the RNR1b promoter. The RB/E2F pathway is involved in the control of the G1/S transition of the eukaryotic cell cycle. Ribonucleotide reductase (RNR) is a key enzyme in the pathway of DNA synthesis. It catalyzes the reduction of ribonucleoside diphosphates (NDPs) in deoxyribonucleoside diphosphates (dNDPs), a rate-limiting step in DNA synthesis
itfGA2ox3	G-box	CACGTC	1730	6	+	light-responsive elements	cis-acting regulatory element involved in light responsiveness
itfGA2ox3	Unnamed__1	GAATTTAATTAA	664	11	-	other elements	60K protein binding site
itfGA2ox3	O2-site	GATGATGTGG	205	9	+	development-related elements	cis-acting regulatory element involved in zein metabolism regulation
itfGA2ox3	TCA-element	CCATCTTTTT	1374	9	-	hormone-responsive elements	cis-acting element involved in salicylic acid responsiveness
itfGA2ox3	circadian	CAAAGATATC	776	9	-	development-related elements	cis-acting regulatory element involved in circadian control
itfGA2ox3	CCGTCC motif	CCGTCC	379	6	+	promoter-related elements	Part of the H3 promoter. Induction of histone gene expression at the G1/S transition of the cell cycle is shown to be essentially directed by an increase in the transcription rate in response to cellular signals occurring at the initiation step of DNA replication
itfGA2ox3	CAAT-box	CAAT	300	4	+	promoter-related elements	common cis-acting element in promoter and enhancer regions
itfGA2ox3	CAAT-box	CAAAT	302	5	-	promoter-related elements	common cis-acting element in promoter and enhancer regions
itfGA2ox3	CAAT-box	CAAT	340	4	+	promoter-related elements	common cis-acting element in promoter and enhancer regions
itfGA2ox3	CAAT-box	CAAAT	472	5	-	promoter-related elements	common cis-acting element in promoter and enhancer regions
itfGA2ox3	CAAT-box	CAAAT	581	5	-	promoter-related elements	common cis-acting element in promoter and enhancer regions
itfGA2ox3	CAAT-box	CCAAT	629	5	+	promoter-related elements	common cis-acting element in promoter and enhancer regions
itfGA2ox3	CAAT-box	CAAT	630	4	+	promoter-related elements	common cis-acting element in promoter and enhancer regions
itfGA2ox3	CAAT-box	CAAAT	754	5	+	promoter-related elements	common cis-acting element in promoter and enhancer regions
itfGA2ox3	CAAT-box	TGCCAAC	759	7	-	promoter-related elements	common cis-acting element in promoter and enhancer regions
itfGA2ox3	CAAT-box	CAAAT	797	5	+	promoter-related elements	common cis-acting element in promoter and enhancer regions
itfGA2ox3	CAAT-box	CAAT	837	4	+	promoter-related elements	common cis-acting element in promoter and enhancer regions
itfGA2ox3	CAAT-box	CAAT	869	4	+	promoter-related elements	common cis-acting element in promoter and enhancer regions
itfGA2ox3	CAAT-box	CAAT	924	4	-	promoter-related elements	common cis-acting element in promoter and enhancer regions
itfGA2ox3	CAAT-box	CAAT	940	4	-	promoter-related elements	common cis-acting element in promoter and enhancer regions
itfGA2ox3	CAAT-box	CAAT	944	4	+	promoter-related elements	common cis-acting element in promoter and enhancer regions
itfGA2ox3	CAAT-box	CAAT	950	4	-	promoter-related elements	common cis-acting element in promoter and enhancer regions
itfGA2ox3	CAAT-box	CAAT	966	4	-	promoter-related elements	common cis-acting element in promoter and enhancer regions
itfGA2ox3	CAAT-box	CAAT	1010	4	-	promoter-related elements	common cis-acting element in promoter and enhancer regions
itfGA2ox3	CAAT-box	CAAT	1024	4	-	promoter-related elements	common cis-acting element in promoter and enhancer regions
itfGA2ox3	CAAT-box	CAAAT	1324	5	+	promoter-related elements	common cis-acting element in promoter and enhancer regions
itfGA2ox3	CAAT-box	CAAT	1351	4	-	promoter-related elements	common cis-acting element in promoter and enhancer regions
itfGA2ox3	CAAT-box	CAAT	1365	4	-	promoter-related elements	common cis-acting element in promoter and enhancer regions
itfGA2ox3	CAAT-box	CAAAT	1419	5	+	promoter-related elements	common cis-acting element in promoter and enhancer regions
itfGA2ox3	CAAT-box	CAAAT	1422	5	-	promoter-related elements	common cis-acting element in promoter and enhancer regions
itfGA2ox3	CAAT-box	CAAT	1463	4	-	promoter-related elements	common cis-acting element in promoter and enhancer regions
itfGA2ox3	CAAT-box	CCAAT	1490	5	-	promoter-related elements	common cis-acting element in promoter and enhancer regions
itfGA2ox3	CAAT-box	CAAT	1514	4	-	promoter-related elements	common cis-acting element in promoter and enhancer regions
itfGA2ox3	CAAT-box	CAAT	1518	4	+	promoter-related elements	common cis-acting element in promoter and enhancer regions
itfGA2ox3	CAAT-box	CAAT	1530	4	-	promoter-related elements	common cis-acting element in promoter and enhancer regions
itfGA2ox3	CAAT-box	CAAT	1534	4	+	promoter-related elements	common cis-acting element in promoter and enhancer regions
itfGA2ox3	CAAT-box	CCAAT	1564	5	+	promoter-related elements	common cis-acting element in promoter and enhancer regions
itfGA2ox3	CAAT-box	CAAT	1565	4	+	promoter-related elements	common cis-acting element in promoter and enhancer regions
itfGA2ox3	CAAT-box	CAAT	1571	4	-	promoter-related elements	common cis-acting element in promoter and enhancer regions
itfGA2ox3	CAAT-box	CAAAT	1579	5	+	promoter-related elements	common cis-acting element in promoter and enhancer regions
itfGA2ox3	CAAT-box	CAAT	1585	4	+	promoter-related elements	common cis-acting element in promoter and enhancer regions
itfGA2ox3	CAAT-box	CAAT	1602	4	+	promoter-related elements	common cis-acting element in promoter and enhancer regions
itfGA2ox3	CAAT-box	CAAT	1649	4	+	promoter-related elements	common cis-acting element in promoter and enhancer regions
itfGA2ox3	CAAT-box	CAAAT	1663	5	-	promoter-related elements	common cis-acting element in promoter and enhancer regions
itfGA2ox3	CAAT-box	CCAAT	1671	5	+	promoter-related elements	common cis-acting element in promoter and enhancer regions
itfGA2ox3	CAAT-box	CAAT	1672	4	+	promoter-related elements	common cis-acting element in promoter and enhancer regions
itfGA2ox3	CAAT-box	CAAT	1674	4	-	promoter-related elements	common cis-acting element in promoter and enhancer regions
itfGA2ox3	CAAT-box	CAAT	1735	4	+	promoter-related elements	common cis-acting element in promoter and enhancer regions
itfGA2ox3	CAAT-box	CAAT	1802	4	+	promoter-related elements	common cis-acting element in promoter and enhancer regions
itfGA2ox3	CAAT-box	CAAT	1804	4	-	promoter-related elements	common cis-acting element in promoter and enhancer regions
itfGA2ox3	CAAT-box	CAAT	1860	4	+	promoter-related elements	common cis-acting element in promoter and enhancer regions
itfGA2ox3	CAAT-box	CCAAT	1911	5	+	promoter-related elements	common cis-acting element in promoter and enhancer regions
itfGA2ox3	CAAT-box	CAAT	1912	4	+	promoter-related elements	common cis-acting element in promoter and enhancer regions
itfGA2ox3	CAAT-box	CAAT	1934	4	-	promoter-related elements	common cis-acting element in promoter and enhancer regions
itfGA2ox3	CAAT-box	CAAAT	1947	5	+	promoter-related elements	common cis-acting element in promoter and enhancer regions
itfGA2ox3	CAAT-box	CAAT	1970	4	+	promoter-related elements	common cis-acting element in promoter and enhancer regions
itfGA2ox3	AT~TATA-box	TATATA	530	6	+	promoter-related elements	core promotor element
itfGA2ox3	AT~TATA-box	TATATA	1213	6	-	promoter-related elements	core promotor element
itfGA2ox3	AT~TATA-box	TATATA	1292	6	-	promoter-related elements	core promotor element
itfGA2ox3	AT~TATA-box	TATATA	1810	6	-	promoter-related elements	core promotor element
itfGA2ox3	AT~TATA-box	TATATA	1812	6	-	promoter-related elements	core promotor element
itfGA2ox3	ABRE	ACGTG	1730	5	-	hormone-responsive elements	cis-acting element involved in the abscisic acid responsiveness
itfGA2ox3	TC-rich repeats	ATTCTCTAAC	1862	9	+	environmental stress-related elements	cis-acting element involved in defense and stress responsiveness
itfGA2ox3	STRE	AGGGG	1414	5	+	environmental stress-related elements	activation by heat shock, osmotic stress, low pH, nutrient starvation
itfGA2ox3	MRE	AACCTAA	643	7	+	light-responsive elements	MYB binding site involved in light responsiveness
itfGA2ox3	ACE	GACACGTATG	29	9	+	light-responsive elements	cis-acting element involved in light responsiveness
itfGA2ox3	WUN-motif	AAATTACT	1555	8	-	environmental stress-related elements	wound-responsive element
itfGA2ox3	WUN-motif	CAATTACAT	1649	9	+	environmental stress-related elements	wound-responsive element
itfGA2ox3	WUN-motif	AAATTACTA	1682	9	+	environmental stress-related elements	wound-responsive element
itfGA2ox3	Box 4	ATTAAT	663	6	+	light-responsive elements	part of a conserved DNA module involved in light responsiveness
itfGA2ox3	Box 4	ATTAAT	714	6	+	light-responsive elements	part of a conserved DNA module involved in light responsiveness
itfGA2ox3	Myb	TAACTG	343	6	+	promoter-related elements	Part of the RNR1b promoter. The RB/E2F pathway is involved in the control of the G1/S transition of the eukaryotic cell cycle. Ribonucleotide reductase (RNR) is a key enzyme in the pathway of DNA synthesis. It catalyzes the reduction of ribonucleoside diphosphates (NDPs) in deoxyribonucleoside diphosphates (dNDPs), a rate-limiting step in DNA synthesis
itfGA2ox3	Myb	TAACTG	423	6	+	promoter-related elements	Part of the RNR1b promoter. The RB/E2F pathway is involved in the control of the G1/S transition of the eukaryotic cell cycle. Ribonucleotide reductase (RNR) is a key enzyme in the pathway of DNA synthesis. It catalyzes the reduction of ribonucleoside diphosphates (NDPs) in deoxyribonucleoside diphosphates (dNDPs), a rate-limiting step in DNA synthesis
itfGA2ox3	WRE3	CCACCT	1475	6	-	environmental stress-related elements	wound inducibility (third region)
itfGA2ox3	P-box	CCTTTTG	1502	7	-	hormone-responsive elements	gibberellin-responsive element
itfGA2ox3	MYB-like sequence	TAACCA	892	6	-	site-binding related elements	possible MYB binding region
itfGA2ox3	MYB-like sequence	TAACCA	1868	6	+	site-binding related elements	possible MYB binding region
itfGA2ox3	Unnamed__4	CTCC	898	4	-	other elements	uknown
itfGA2ox3	Unnamed__4	CTCC	912	4	-	other elements	uknown
itfGA2ox3	Unnamed__4	CTCC	1446	4	+	other elements	uknown
itfGA2ox3	Unnamed__4	CTCC	1507	4	-	other elements	uknown
itfGA2ox3	Unnamed__4	CTCC	1541	4	+	other elements	uknown
itfGA2ox3	Unnamed__4	CTCC	1896	4	+	other elements	uknown
itfGA2ox3	Unnamed__4	CTCC	1899	4	+	other elements	uknown
itfGA2ox3	CCGTCC-box	CCGTCC	379	6	+	development-related elements	cis-acting regulatory element related to meristem specific activation
itfGA2ox3	TGACG-motif	TGACG	1732	5	-	hormone-responsive elements	cis-acting regulatory element involved in the MeJA-responsiveness
itfGA2ox3	TGACG-motif	TGACG	1740	5	-	hormone-responsive elements	cis-acting regulatory element involved in the MeJA-responsiveness
itfGA2ox3	A-box	CCGTCC	379	6	+	promoter-related elements	cis-acting regulatory element
itfGA2ox3	as-1	TGACG	1732	5	-	promoter-related elements	Part of the promoter of the Arabidopsis gene encoding Pro dehydrogenase (ProDH), a mitochondrial enzyme involved in the first step of the conversion of Pro to glutamic acid. The ProDH gene in Arabidopsis is up-regulated by rehydration after dehydration but is down-regulated by dehydration. ProDH is also induced by L-Pro and hypoosmolarity
itfGA2ox3	as-1	TGACG	1740	5	-	promoter-related elements	Part of the promoter of the Arabidopsis gene encoding Pro dehydrogenase (ProDH), a mitochondrial enzyme involved in the first step of the conversion of Pro to glutamic acid. The ProDH gene in Arabidopsis is up-regulated by rehydration after dehydration but is down-regulated by dehydration. ProDH is also induced by L-Pro and hypoosmolarity
itfGA20ox1	AuxRR-core	GGTCCAT	465	7	-	hormone-responsive elements	cis-acting regulatory element involved in auxin responsiveness
itfGA20ox1	MBS	CAACTG	240	6	+	environmental stress-related elements	MYB binding site involved in drought-inducibility
itfGA20ox1	TC-rich repeats	GTTTTCTTAC	484	9	+	environmental stress-related elements	cis-acting element involved in defense and stress responsiveness
itfGA20ox1	TC-rich repeats	ATTCTCTAAC	1186	9	+	environmental stress-related elements	cis-acting element involved in defense and stress responsiveness
itfGA20ox1	STRE	AGGGG	64	5	-	environmental stress-related elements	activation by heat shock, osmotic stress, low pH, nutrient starvation
itfGA20ox1	STRE	AGGGG	1618	5	+	environmental stress-related elements	activation by heat shock, osmotic stress, low pH, nutrient starvation
itfGA20ox1	STRE	AGGGG	1821	5	-	environmental stress-related elements	activation by heat shock, osmotic stress, low pH, nutrient starvation
itfGA20ox1	AE-box	AGAAACTT	717	8	+	light-responsive elements	part of a module for light response
itfGA20ox1	AE-box	AGAAACTT	1572	8	+	light-responsive elements	part of a module for light response
itfGA20ox1	Box 4	ATTAAT	1797	6	-	light-responsive elements	part of a conserved DNA module involved in light responsiveness
itfGA20ox1	ABRE	ACGTG	163	5	+	hormone-responsive elements	cis-acting element involved in the abscisic acid responsiveness
itfGA20ox1	ABRE	ACGTG	976	5	+	hormone-responsive elements	cis-acting element involved in the abscisic acid responsiveness
itfGA20ox1	AT~TATA-box	TATATAAA	231	8	-	promoter-related elements	core promotor element
itfGA20ox1	AT~TATA-box	TATATA	233	6	+	promoter-related elements	core promotor element
itfGA20ox1	AT~TATA-box	TATATAAA	581	8	-	promoter-related elements	core promotor element
itfGA20ox1	AT~TATA-box	TATATA	583	6	+	promoter-related elements	core promotor element
itfGA20ox1	AT~TATA-box	TATATA	1527	6	-	promoter-related elements	core promotor element
itfGA20ox1	A-box	CCGTCC	1701	6	+	promoter-related elements	cis-acting regulatory element
itfGA20ox1	as-1	TGACG	1425	5	+	promoter-related elements	Part of the promoter of the Arabidopsis gene encoding Pro dehydrogenase (ProDH), a mitochondrial enzyme involved in the first step of the conversion of Pro to glutamic acid. The ProDH gene in Arabidopsis is up-regulated by rehydration after dehydration but is down-regulated by dehydration. ProDH is also induced by L-Pro and hypoosmolarity
itfGA20ox1	TGACG-motif	TGACG	1425	5	+	hormone-responsive elements	cis-acting regulatory element involved in the MeJA-responsiveness
itfGA20ox1	CCGTCC-box	CCGTCC	1701	6	+	development-related elements	cis-acting regulatory element related to meristem specific activation
itfGA20ox1	TATC-box	TATCCCA	1393	7	-	hormone-responsive elements	cis-acting element involved in gibberellin-responsiveness
itfGA20ox1	Myb	CAACTG	240	6	+	promoter-related elements	Part of the RNR1b promoter. The RB/E2F pathway is involved in the control of the G1/S transition of the eukaryotic cell cycle. Ribonucleotide reductase (RNR) is a key enzyme in the pathway of DNA synthesis. It catalyzes the reduction of ribonucleoside diphosphates (NDPs) in deoxyribonucleoside diphosphates (dNDPs), a rate-limiting step in DNA synthesis
itfGA20ox1	Myb	TAACTG	616	6	-	promoter-related elements	Part of the RNR1b promoter. The RB/E2F pathway is involved in the control of the G1/S transition of the eukaryotic cell cycle. Ribonucleotide reductase (RNR) is a key enzyme in the pathway of DNA synthesis. It catalyzes the reduction of ribonucleoside diphosphates (NDPs) in deoxyribonucleoside diphosphates (dNDPs), a rate-limiting step in DNA synthesis
itfGA20ox1	Myb	TAACTG	828	6	+	promoter-related elements	Part of the RNR1b promoter. The RB/E2F pathway is involved in the control of the G1/S transition of the eukaryotic cell cycle. Ribonucleotide reductase (RNR) is a key enzyme in the pathway of DNA synthesis. It catalyzes the reduction of ribonucleoside diphosphates (NDPs) in deoxyribonucleoside diphosphates (dNDPs), a rate-limiting step in DNA synthesis
itfGA20ox1	Unnamed__4	CTCC	72	4	+	other elements	uknown
itfGA20ox1	Unnamed__4	CTCC	89	4	-	other elements	uknown
itfGA20ox1	Unnamed__4	CTCC	96	4	+	other elements	uknown
itfGA20ox1	Unnamed__4	CTCC	151	4	-	other elements	uknown
itfGA20ox1	Unnamed__4	CTCC	289	4	+	other elements	uknown
itfGA20ox1	Unnamed__4	CTCC	452	4	+	other elements	uknown
itfGA20ox1	Unnamed__4	CTCC	530	4	+	other elements	uknown
itfGA20ox1	Unnamed__4	CTCC	1649	4	-	other elements	uknown
itfGA20ox1	Unnamed__4	CTCC	1773	4	-	other elements	uknown
itfGA20ox1	MYB-like sequence	TAACCA	31	6	+	site-binding related elements	possible MYB binding region
itfGA20ox1	MYB-like sequence	TAACCA	1637	6	-	site-binding related elements	possible MYB binding region
itfGA20ox1	ARE	AAACCA	228	6	-	environmental stress-related elements	cis-acting regulatory element essential for the anaerobic induction
itfGA20ox1	ARE	AAACCA	303	6	-	environmental stress-related elements	cis-acting regulatory element essential for the anaerobic induction
itfGA20ox1	WRE3	CCACCT	1390	6	-	environmental stress-related elements	wound inducibility (third region)
itfGA20ox1	MYC	CATGTG	174	6	+	hormone-responsive elements	cis-acting regulatory element involved in the MeJA-responsive
itfGA20ox1	MYC	CAATTG	224	6	+	hormone-responsive elements	cis-acting regulatory element involved in the MeJA-responsive
itfGA20ox1	MYC	CATGTG	462	6	-	hormone-responsive elements	cis-acting regulatory element involved in the MeJA-responsive
itfGA20ox1	MYC	CATGTG	524	6	+	hormone-responsive elements	cis-acting regulatory element involved in the MeJA-responsive
itfGA20ox1	AAGAA-motif	gGTAAAGAAA	485	9	-	other elements	uknown
itfGA20ox1	RY-element	CATGCATG	170	8	+	development-related elements	cis-acting regulatory element involved in seed-specific regulation
itfGA20ox1	CGTCA-motif	CGTCA	1425	5	-	hormone-responsive elements	cis-acting regulatory element involved in the MeJA-responsiveness
itfGA20ox1	Myb-binding site	CAACAG	600	6	+	promoter-related elements	Part of the RNR1b promoter. The RB/E2F pathway is involved in the control of the G1/S transition of the eukaryotic cell cycle. Ribonucleotide reductase (RNR) is a key enzyme in the pathway of DNA synthesis. It catalyzes the reduction of ribonucleoside diphosphates (NDPs) in deoxyribonucleoside diphosphates (dNDPs), a rate-limiting step in DNA synthesis
itfGA20ox1	TATA-box	TATAA	24	5	-	promoter-related elements	core promoter element around -30 of transcription start
itfGA20ox1	TATA-box	TATA	25	4	+	promoter-related elements	core promoter element around -30 of transcription start
itfGA20ox1	TATA-box	ATTATA	196	6	+	promoter-related elements	core promoter element around -30 of transcription start
itfGA20ox1	TATA-box	TATAA	197	5	-	promoter-related elements	core promoter element around -30 of transcription start
itfGA20ox1	TATA-box	TATA	198	4	+	promoter-related elements	core promoter element around -30 of transcription start
itfGA20ox1	TATA-box	TATAAATA	200	8	-	promoter-related elements	core promoter element around -30 of transcription start
itfGA20ox1	TATA-box	TATAAAT	201	7	-	promoter-related elements	core promoter element around -30 of transcription start
itfGA20ox1	TATA-box	TATAAA	202	6	-	promoter-related elements	core promoter element around -30 of transcription start
itfGA20ox1	TATA-box	TATAA	203	5	-	promoter-related elements	core promoter element around -30 of transcription start
itfGA20ox1	TATA-box	TATA	204	4	+	promoter-related elements	core promoter element around -30 of transcription start
itfGA20ox1	TATA-box	TATA	217	4	+	promoter-related elements	core promoter element around -30 of transcription start
itfGA20ox1	TATA-box	taTATAAAtc	229	9	-	promoter-related elements	core promoter element around -30 of transcription start
itfGA20ox1	TATA-box	TATAAA	231	6	-	promoter-related elements	core promoter element around -30 of transcription start
itfGA20ox1	TATA-box	TATATAA	232	7	-	promoter-related elements	core promoter element around -30 of transcription start
itfGA20ox1	TATA-box	TATATA	233	6	+	promoter-related elements	core promoter element around -30 of transcription start
itfGA20ox1	TATA-box	TATA	235	4	+	promoter-related elements	core promoter element around -30 of transcription start
itfGA20ox1	TATA-box	ATTATA	311	6	+	promoter-related elements	core promoter element around -30 of transcription start
itfGA20ox1	TATA-box	TATAA	312	5	-	promoter-related elements	core promoter element around -30 of transcription start
itfGA20ox1	TATA-box	TATA	313	4	+	promoter-related elements	core promoter element around -30 of transcription start
itfGA20ox1	TATA-box	ATTATA	323	6	+	promoter-related elements	core promoter element around -30 of transcription start
itfGA20ox1	TATA-box	TATAA	324	5	-	promoter-related elements	core promoter element around -30 of transcription start
itfGA20ox1	TATA-box	TATA	325	4	+	promoter-related elements	core promoter element around -30 of transcription start
itfGA20ox1	TATA-box	ATATAT	472	6	+	promoter-related elements	core promoter element around -30 of transcription start
itfGA20ox1	TATA-box	TATA	473	4	+	promoter-related elements	core promoter element around -30 of transcription start
itfGA20ox1	TATA-box	TATAAA	581	6	-	promoter-related elements	core promoter element around -30 of transcription start
itfGA20ox1	TATA-box	TATATAA	582	7	-	promoter-related elements	core promoter element around -30 of transcription start
itfGA20ox1	TATA-box	TATATA	583	6	+	promoter-related elements	core promoter element around -30 of transcription start
itfGA20ox1	TATA-box	ATATAT	584	6	+	promoter-related elements	core promoter element around -30 of transcription start
itfGA20ox1	TATA-box	TATA	585	4	+	promoter-related elements	core promoter element around -30 of transcription start
itfGA20ox1	TATA-box	ATATAA	671	6	+	promoter-related elements	core promoter element around -30 of transcription start
itfGA20ox1	TATA-box	TATA	672	4	+	promoter-related elements	core promoter element around -30 of transcription start
itfGA20ox1	TATA-box	ATATAA	680	6	+	promoter-related elements	core promoter element around -30 of transcription start
itfGA20ox1	TATA-box	TATA	681	4	+	promoter-related elements	core promoter element around -30 of transcription start
itfGA20ox1	TATA-box	TATACA	791	6	-	promoter-related elements	core promoter element around -30 of transcription start
itfGA20ox1	TATA-box	TATA	793	4	+	promoter-related elements	core promoter element around -30 of transcription start
itfGA20ox1	TATA-box	ATATAA	825	6	+	promoter-related elements	core promoter element around -30 of transcription start
itfGA20ox1	TATA-box	TATA	826	4	+	promoter-related elements	core promoter element around -30 of transcription start
itfGA20ox1	TATA-box	ATTATA	846	6	+	promoter-related elements	core promoter element around -30 of transcription start
itfGA20ox1	TATA-box	TATAA	847	5	-	promoter-related elements	core promoter element around -30 of transcription start
itfGA20ox1	TATA-box	TATA	848	4	+	promoter-related elements	core promoter element around -30 of transcription start
itfGA20ox1	TATA-box	TATAAAA	907	7	-	promoter-related elements	core promoter element around -30 of transcription start
itfGA20ox1	TATA-box	TATAAA	908	6	-	promoter-related elements	core promoter element around -30 of transcription start
itfGA20ox1	TATA-box	TATAA	909	5	-	promoter-related elements	core promoter element around -30 of transcription start
itfGA20ox1	TATA-box	TATA	910	4	+	promoter-related elements	core promoter element around -30 of transcription start
itfGA20ox1	TATA-box	TATACA	965	6	-	promoter-related elements	core promoter element around -30 of transcription start
itfGA20ox1	TATA-box	TATA	967	4	+	promoter-related elements	core promoter element around -30 of transcription start
itfGA20ox1	TATA-box	ATATAA	992	6	+	promoter-related elements	core promoter element around -30 of transcription start
itfGA20ox1	TATA-box	TATA	993	4	+	promoter-related elements	core promoter element around -30 of transcription start
itfGA20ox1	TATA-box	TATACA	1014	6	-	promoter-related elements	core promoter element around -30 of transcription start
itfGA20ox1	TATA-box	TATA	1016	4	-	promoter-related elements	core promoter element around -30 of transcription start
itfGA20ox1	TATA-box	TATACA	1132	6	-	promoter-related elements	core promoter element around -30 of transcription start
itfGA20ox1	TATA-box	TATA	1134	4	-	promoter-related elements	core promoter element around -30 of transcription start
itfGA20ox1	TATA-box	ATATAA	1159	6	+	promoter-related elements	core promoter element around -30 of transcription start
itfGA20ox1	TATA-box	TATA	1160	4	-	promoter-related elements	core promoter element around -30 of transcription start
itfGA20ox1	TATA-box	TATAAATA	1179	8	-	promoter-related elements	core promoter element around -30 of transcription start
itfGA20ox1	TATA-box	TATAAAT	1180	7	-	promoter-related elements	core promoter element around -30 of transcription start
itfGA20ox1	TATA-box	TATAAA	1181	6	-	promoter-related elements	core promoter element around -30 of transcription start
itfGA20ox1	TATA-box	TATAA	1182	5	-	promoter-related elements	core promoter element around -30 of transcription start
itfGA20ox1	TATA-box	TATA	1183	4	-	promoter-related elements	core promoter element around -30 of transcription start
itfGA20ox1	TATA-box	TATACA	1298	6	-	promoter-related elements	core promoter element around -30 of transcription start
itfGA20ox1	TATA-box	TATA	1300	4	-	promoter-related elements	core promoter element around -30 of transcription start
itfGA20ox1	TATA-box	ATATAA	1332	6	+	promoter-related elements	core promoter element around -30 of transcription start
itfGA20ox1	TATA-box	TATA	1333	4	-	promoter-related elements	core promoter element around -30 of transcription start
itfGA20ox1	TATA-box	TATA	1356	4	-	promoter-related elements	core promoter element around -30 of transcription start
itfGA20ox1	TATA-box	TATA	1384	4	-	promoter-related elements	core promoter element around -30 of transcription start
itfGA20ox1	TATA-box	TATACA	1473	6	-	promoter-related elements	core promoter element around -30 of transcription start
itfGA20ox1	TATA-box	TATA	1475	4	-	promoter-related elements	core promoter element around -30 of transcription start
itfGA20ox1	TATA-box	ATATAA	1507	6	+	promoter-related elements	core promoter element around -30 of transcription start
itfGA20ox1	TATA-box	TATA	1508	4	-	promoter-related elements	core promoter element around -30 of transcription start
itfGA20ox1	TATA-box	ATATAT	1526	6	-	promoter-related elements	core promoter element around -30 of transcription start
itfGA20ox1	TATA-box	TATATA	1527	6	-	promoter-related elements	core promoter element around -30 of transcription start
itfGA20ox1	TATA-box	ATATAT	1528	6	-	promoter-related elements	core promoter element around -30 of transcription start
itfGA20ox1	TATA-box	TATA	1529	4	-	promoter-related elements	core promoter element around -30 of transcription start
itfGA20ox1	TATA-box	TATA	1874	4	-	promoter-related elements	core promoter element around -30 of transcription start
itfGA20ox1	GT1-motif	GGTTAA	1638	6	+	light-responsive elements	light responsive element
itfGA20ox1	MYB	TAACCA	31	6	+	promoter-related elements	Part of the RNR1b promoter. The RB/E2F pathway is involved in the control of the G1/S transition of the eukaryotic cell cycle. Ribonucleotide reductase (RNR) is a key enzyme in the pathway of DNA synthesis. It catalyzes the reduction of ribonucleoside diphosphates (NDPs) in deoxyribonucleoside diphosphates (dNDPs), a rate-limiting step in DNA synthesis
itfGA20ox1	MYB	CAACAG	600	6	+	promoter-related elements	Part of the RNR1b promoter. The RB/E2F pathway is involved in the control of the G1/S transition of the eukaryotic cell cycle. Ribonucleotide reductase (RNR) is a key enzyme in the pathway of DNA synthesis. It catalyzes the reduction of ribonucleoside diphosphates (NDPs) in deoxyribonucleoside diphosphates (dNDPs), a rate-limiting step in DNA synthesis
itfGA20ox1	MYB	TAACCA	1637	6	-	promoter-related elements	Part of the RNR1b promoter. The RB/E2F pathway is involved in the control of the G1/S transition of the eukaryotic cell cycle. Ribonucleotide reductase (RNR) is a key enzyme in the pathway of DNA synthesis. It catalyzes the reduction of ribonucleoside diphosphates (NDPs) in deoxyribonucleoside diphosphates (dNDPs), a rate-limiting step in DNA synthesis
itfGA20ox1	MYB	CAACCA	1689	6	+	promoter-related elements	Part of the RNR1b promoter. The RB/E2F pathway is involved in the control of the G1/S transition of the eukaryotic cell cycle. Ribonucleotide reductase (RNR) is a key enzyme in the pathway of DNA synthesis. It catalyzes the reduction of ribonucleoside diphosphates (NDPs) in deoxyribonucleoside diphosphates (dNDPs), a rate-limiting step in DNA synthesis
itfGA20ox1	ABRE3a	TACGTG	162	6	+	hormone-responsive elements	abscisic acid responsice element 3a
itfGA20ox1	ABRE3a	TACGTG	975	6	+	hormone-responsive elements	abscisic acid responsice element 3a
itfGA20ox1	GARE-motif	TCTGTTG	600	7	-	hormone-responsive elements	gibberellin-responsive element
itfGA20ox1	CCGTCC motif	CCGTCC	1701	6	+	promoter-related elements	Part of the H3 promoter. Induction of histone gene expression at the G1/S transition of the cell cycle is shown to be essentially directed by an increase in the transcription rate in response to cellular signals occurring at the initiation step of DNA replication
itfGA20ox1	ABRE4	CACGTA	162	6	-	hormone-responsive elements	ABA (abscisic acid) response
itfGA20ox1	ABRE4	CACGTA	975	6	-	hormone-responsive elements	ABA (abscisic acid) response
itfGA20ox1	CAAT-box	CAAAT	75	5	+	promoter-related elements	common cis-acting element in promoter and enhancer regions
itfGA20ox1	CAAT-box	CCCAATTT	99	8	+	promoter-related elements	common cis-acting element in promoter and enhancer regions
itfGA20ox1	CAAT-box	CCAAT	100	5	+	promoter-related elements	common cis-acting element in promoter and enhancer regions
itfGA20ox1	CAAT-box	CAAT	101	4	+	promoter-related elements	common cis-acting element in promoter and enhancer regions
itfGA20ox1	CAAT-box	CCAAT	223	5	+	promoter-related elements	common cis-acting element in promoter and enhancer regions
itfGA20ox1	CAAT-box	CAAT	224	4	+	promoter-related elements	common cis-acting element in promoter and enhancer regions
itfGA20ox1	CAAT-box	CCAAT	226	5	-	promoter-related elements	common cis-acting element in promoter and enhancer regions
itfGA20ox1	CAAT-box	CAAT	341	4	-	promoter-related elements	common cis-acting element in promoter and enhancer regions
itfGA20ox1	CAAT-box	CAAT	365	4	-	promoter-related elements	common cis-acting element in promoter and enhancer regions
itfGA20ox1	CAAT-box	CAAT	374	4	-	promoter-related elements	common cis-acting element in promoter and enhancer regions
itfGA20ox1	CAAT-box	CAAT	423	4	-	promoter-related elements	common cis-acting element in promoter and enhancer regions
itfGA20ox1	CAAT-box	CAAT	428	4	-	promoter-related elements	common cis-acting element in promoter and enhancer regions
itfGA20ox1	CAAT-box	CAAT	439	4	-	promoter-related elements	common cis-acting element in promoter and enhancer regions
itfGA20ox1	CAAT-box	CAAAT	514	5	+	promoter-related elements	common cis-acting element in promoter and enhancer regions
itfGA20ox1	CAAT-box	CAAT	517	4	-	promoter-related elements	common cis-acting element in promoter and enhancer regions
itfGA20ox1	CAAT-box	CAAT	656	4	+	promoter-related elements	common cis-acting element in promoter and enhancer regions
itfGA20ox1	CAAT-box	CAAT	676	4	-	promoter-related elements	common cis-acting element in promoter and enhancer regions
itfGA20ox1	CAAT-box	CAAAT	758	5	-	promoter-related elements	common cis-acting element in promoter and enhancer regions
itfGA20ox1	CAAT-box	CAAT	857	4	+	promoter-related elements	common cis-acting element in promoter and enhancer regions
itfGA20ox1	CAAT-box	CAAAT	958	5	-	promoter-related elements	common cis-acting element in promoter and enhancer regions
itfGA20ox1	CAAT-box	CAAT	997	4	-	promoter-related elements	common cis-acting element in promoter and enhancer regions
itfGA20ox1	CAAT-box	CAAAT	1125	5	-	promoter-related elements	common cis-acting element in promoter and enhancer regions
itfGA20ox1	CAAT-box	CAAT	1139	4	+	promoter-related elements	common cis-acting element in promoter and enhancer regions
itfGA20ox1	CAAT-box	CAAT	1164	4	-	promoter-related elements	common cis-acting element in promoter and enhancer regions
itfGA20ox1	CAAT-box	CAAT	1200	4	-	promoter-related elements	common cis-acting element in promoter and enhancer regions
itfGA20ox1	CAAT-box	CAAAT	1291	5	-	promoter-related elements	common cis-acting element in promoter and enhancer regions
itfGA20ox1	CAAT-box	CAAAT	1315	5	-	promoter-related elements	common cis-acting element in promoter and enhancer regions
itfGA20ox1	CAAT-box	CCAAT	1351	5	-	promoter-related elements	common cis-acting element in promoter and enhancer regions
itfGA20ox1	CAAT-box	CAAAT	1466	5	-	promoter-related elements	common cis-acting element in promoter and enhancer regions
itfGA20ox1	CAAT-box	CAAT	1512	4	-	promoter-related elements	common cis-acting element in promoter and enhancer regions
itfGA20ox1	CAAT-box	CAAAT	1706	5	+	promoter-related elements	common cis-acting element in promoter and enhancer regions
itfGA20ox1	CAAT-box	CAAT	1714	4	-	promoter-related elements	common cis-acting element in promoter and enhancer regions
itfGA20ox1	CAAT-box	CCAAT	1719	5	-	promoter-related elements	common cis-acting element in promoter and enhancer regions
itfGA20ox1	CAAT-box	CCAAT	1794	5	+	promoter-related elements	common cis-acting element in promoter and enhancer regions
itfGA20ox1	CAAT-box	CAAT	1795	4	+	promoter-related elements	common cis-acting element in promoter and enhancer regions
itfGA20ox1	O2-site	GATGACATGG	532	9	-	development-related elements	cis-acting regulatory element involved in zein metabolism regulation
itfGA20ox1	G-box	TACGTG	162	6	+	light-responsive elements	cis-acting regulatory element involved in light responsiveness
itfGA20ox1	G-box	TACGTG	975	6	+	light-responsive elements	cis-acting regulatory element involved in light responsiveness
itfGA3ox1	CGTCA-motif	CGTCA	628	5	-	hormone-responsive elements	cis-acting regulatory element involved in the MeJA-responsiveness
itfGA3ox1	CGTCA-motif	CGTCA	1509	5	-	hormone-responsive elements	cis-acting regulatory element involved in the MeJA-responsiveness
itfGA3ox1	TCA	TCATCTTCAT	222	9	-	environmental stress-related elements	stress-inducible
itfGA3ox1	MYC	CATTTG	248	6	+	hormone-responsive elements	cis-acting regulatory element involved in the MeJA-responsive
itfGA3ox1	MYC	CATTTG	254	6	-	hormone-responsive elements	cis-acting regulatory element involved in the MeJA-responsive
itfGA3ox1	MYC	CATTTG	356	6	+	hormone-responsive elements	cis-acting regulatory element involved in the MeJA-responsive
itfGA3ox1	MYC	CATTTG	362	6	-	hormone-responsive elements	cis-acting regulatory element involved in the MeJA-responsive
itfGA3ox1	MYC	CATTTG	470	6	-	hormone-responsive elements	cis-acting regulatory element involved in the MeJA-responsive
itfGA3ox1	AAGAA-motif	GAAAGAA	1100	7	-	other elements	uknown
itfGA3ox1	AAGAA-motif	GAAAGAA	1519	7	+	other elements	uknown
itfGA3ox1	AAGAA-motif	GAAAGAA	1902	7	+	other elements	uknown
itfGA3ox1	GT1-motif	GGTTAA	923	6	-	light-responsive elements	light responsive element
itfGA3ox1	MYB	CAACAG	174	6	-	promoter-related elements	Part of the RNR1b promoter. The RB/E2F pathway is involved in the control of the G1/S transition of the eukaryotic cell cycle. Ribonucleotide reductase (RNR) is a key enzyme in the pathway of DNA synthesis. It catalyzes the reduction of ribonucleoside diphosphates (NDPs) in deoxyribonucleoside diphosphates (dNDPs), a rate-limiting step in DNA synthesis
itfGA3ox1	MYB	CAACCA	1114	6	-	promoter-related elements	Part of the RNR1b promoter. The RB/E2F pathway is involved in the control of the G1/S transition of the eukaryotic cell cycle. Ribonucleotide reductase (RNR) is a key enzyme in the pathway of DNA synthesis. It catalyzes the reduction of ribonucleoside diphosphates (NDPs) in deoxyribonucleoside diphosphates (dNDPs), a rate-limiting step in DNA synthesis
itfGA3ox1	Myb-binding site	CAACAG	174	6	-	promoter-related elements	Part of the RNR1b promoter. The RB/E2F pathway is involved in the control of the G1/S transition of the eukaryotic cell cycle. Ribonucleotide reductase (RNR) is a key enzyme in the pathway of DNA synthesis. It catalyzes the reduction of ribonucleoside diphosphates (NDPs) in deoxyribonucleoside diphosphates (dNDPs), a rate-limiting step in DNA synthesis
itfGA3ox1	TATA-box	ATTATA	12	6	+	promoter-related elements	core promoter element around -30 of transcription start
itfGA3ox1	TATA-box	TATAA	13	5	-	promoter-related elements	core promoter element around -30 of transcription start
itfGA3ox1	TATA-box	TATA	14	4	+	promoter-related elements	core promoter element around -30 of transcription start
itfGA3ox1	TATA-box	ccTATAAAaa	685	9	-	promoter-related elements	core promoter element around -30 of transcription start
itfGA3ox1	TATA-box	TATAAAT	686	7	-	promoter-related elements	core promoter element around -30 of transcription start
itfGA3ox1	TATA-box	TATAAA	687	6	-	promoter-related elements	core promoter element around -30 of transcription start
itfGA3ox1	TATA-box	TATAA	688	5	-	promoter-related elements	core promoter element around -30 of transcription start
itfGA3ox1	TATA-box	TATA	689	4	+	promoter-related elements	core promoter element around -30 of transcription start
itfGA3ox1	TATA-box	TACAAAA	738	7	+	promoter-related elements	core promoter element around -30 of transcription start
itfGA3ox1	TATA-box	ATTATA	790	6	+	promoter-related elements	core promoter element around -30 of transcription start
itfGA3ox1	TATA-box	TATATAA	791	7	-	promoter-related elements	core promoter element around -30 of transcription start
itfGA3ox1	TATA-box	TATATA	792	6	+	promoter-related elements	core promoter element around -30 of transcription start
itfGA3ox1	TATA-box	ATATAT	793	6	+	promoter-related elements	core promoter element around -30 of transcription start
itfGA3ox1	TATA-box	TATATA	794	6	+	promoter-related elements	core promoter element around -30 of transcription start
itfGA3ox1	TATA-box	ATATAT	795	6	+	promoter-related elements	core promoter element around -30 of transcription start
itfGA3ox1	TATA-box	TATATA	796	6	+	promoter-related elements	core promoter element around -30 of transcription start
itfGA3ox1	TATA-box	ATATAA	797	6	+	promoter-related elements	core promoter element around -30 of transcription start
itfGA3ox1	TATA-box	TATA	798	4	+	promoter-related elements	core promoter element around -30 of transcription start
itfGA3ox1	TATA-box	TATA	803	4	+	promoter-related elements	core promoter element around -30 of transcription start
itfGA3ox1	TATA-box	ATTATA	891	6	+	promoter-related elements	core promoter element around -30 of transcription start
itfGA3ox1	TATA-box	TATAA	892	5	-	promoter-related elements	core promoter element around -30 of transcription start
itfGA3ox1	TATA-box	TATA	893	4	+	promoter-related elements	core promoter element around -30 of transcription start
itfGA3ox1	TATA-box	ATATAT	1060	6	-	promoter-related elements	core promoter element around -30 of transcription start
itfGA3ox1	TATA-box	TATATA	1061	6	-	promoter-related elements	core promoter element around -30 of transcription start
itfGA3ox1	TATA-box	ATATAA	1062	6	+	promoter-related elements	core promoter element around -30 of transcription start
itfGA3ox1	TATA-box	TATA	1063	4	-	promoter-related elements	core promoter element around -30 of transcription start
itfGA3ox1	TATA-box	TATAAA	1153	6	-	promoter-related elements	core promoter element around -30 of transcription start
itfGA3ox1	TATA-box	TATAA	1154	5	-	promoter-related elements	core promoter element around -30 of transcription start
itfGA3ox1	TATA-box	TATA	1155	4	-	promoter-related elements	core promoter element around -30 of transcription start
itfGA3ox1	TATA-box	TATTTAAA	1741	8	-	promoter-related elements	core promoter element around -30 of transcription start
itfGA3ox1	TATA-box	TATATTTATATTT	1752	12	-	promoter-related elements	core promoter element around -30 of transcription start
itfGA3ox1	TATA-box	ATATAA	1760	6	+	promoter-related elements	core promoter element around -30 of transcription start
itfGA3ox1	TATA-box	TATA	1761	4	-	promoter-related elements	core promoter element around -30 of transcription start
itfGA3ox1	TATA-box	TATATA	1890	6	-	promoter-related elements	core promoter element around -30 of transcription start
itfGA3ox1	TATA-box	ATATAA	1891	6	+	promoter-related elements	core promoter element around -30 of transcription start
itfGA3ox1	TATA-box	TATA	1892	4	-	promoter-related elements	core promoter element around -30 of transcription start
itfGA3ox1	TATA-box	ATATAA	1922	6	+	promoter-related elements	core promoter element around -30 of transcription start
itfGA3ox1	TATA-box	TATA	1923	4	-	promoter-related elements	core promoter element around -30 of transcription start
itfGA3ox1	TATA-box	ATATAA	1927	6	+	promoter-related elements	core promoter element around -30 of transcription start
itfGA3ox1	TATA-box	TATA	1928	4	-	promoter-related elements	core promoter element around -30 of transcription start
itfGA3ox1	I-box	gGATAAGGTG	1467	9	+	light-responsive elements	part of a light responsive element
itfGA3ox1	ATCT-motif	AATCTAATCC	1810	9	+	light-responsive elements	part of a conserved DNA module involved in light responsiveness
itfGA3ox1	GA-motif	ATAGATAA	1968	8	-	light-responsive elements	part of a light responsive element
itfGA3ox1	ERE	ATTTTAAA	913	8	+	hormone-responsive elements	ethylene-responsive element
itfGA3ox1	ERE	ATTTTAAA	1232	8	-	hormone-responsive elements	ethylene-responsive element
itfGA3ox1	CAAT-box	CAAAT	74	5	-	promoter-related elements	common cis-acting element in promoter and enhancer regions
itfGA3ox1	CAAT-box	CAAT	136	4	-	promoter-related elements	common cis-acting element in promoter and enhancer regions
itfGA3ox1	CAAT-box	CAAT	146	4	+	promoter-related elements	common cis-acting element in promoter and enhancer regions
itfGA3ox1	CAAT-box	CAAT	152	4	+	promoter-related elements	common cis-acting element in promoter and enhancer regions
itfGA3ox1	CAAT-box	CAAT	156	4	-	promoter-related elements	common cis-acting element in promoter and enhancer regions
itfGA3ox1	CAAT-box	CAAAT	194	5	-	promoter-related elements	common cis-acting element in promoter and enhancer regions
itfGA3ox1	CAAT-box	CAAT	205	4	+	promoter-related elements	common cis-acting element in promoter and enhancer regions
itfGA3ox1	CAAT-box	CAAAT	249	5	-	promoter-related elements	common cis-acting element in promoter and enhancer regions
itfGA3ox1	CAAT-box	CAAAT	254	5	+	promoter-related elements	common cis-acting element in promoter and enhancer regions
itfGA3ox1	CAAT-box	CAAT	272	4	-	promoter-related elements	common cis-acting element in promoter and enhancer regions
itfGA3ox1	CAAT-box	CAAT	277	4	-	promoter-related elements	common cis-acting element in promoter and enhancer regions
itfGA3ox1	CAAT-box	CAAAT	306	5	-	promoter-related elements	common cis-acting element in promoter and enhancer regions
itfGA3ox1	CAAT-box	CAAAT	357	5	-	promoter-related elements	common cis-acting element in promoter and enhancer regions
itfGA3ox1	CAAT-box	CAAAT	362	5	+	promoter-related elements	common cis-acting element in promoter and enhancer regions
itfGA3ox1	CAAT-box	CAAT	380	4	-	promoter-related elements	common cis-acting element in promoter and enhancer regions
itfGA3ox1	CAAT-box	CCAAT	385	5	-	promoter-related elements	common cis-acting element in promoter and enhancer regions
itfGA3ox1	CAAT-box	CAAAT	414	5	-	promoter-related elements	common cis-acting element in promoter and enhancer regions
itfGA3ox1	CAAT-box	CAAT	444	4	-	promoter-related elements	common cis-acting element in promoter and enhancer regions
itfGA3ox1	CAAT-box	CAAT	458	4	+	promoter-related elements	common cis-acting element in promoter and enhancer regions
itfGA3ox1	CAAT-box	CAAAT	470	5	+	promoter-related elements	common cis-acting element in promoter and enhancer regions
itfGA3ox1	CAAT-box	CAAT	487	4	-	promoter-related elements	common cis-acting element in promoter and enhancer regions
itfGA3ox1	CAAT-box	CAAAT	520	5	-	promoter-related elements	common cis-acting element in promoter and enhancer regions
itfGA3ox1	CAAT-box	CAAT	550	4	-	promoter-related elements	common cis-acting element in promoter and enhancer regions
itfGA3ox1	CAAT-box	CAAT	594	4	-	promoter-related elements	common cis-acting element in promoter and enhancer regions
itfGA3ox1	CAAT-box	CAAT	615	4	-	promoter-related elements	common cis-acting element in promoter and enhancer regions
itfGA3ox1	CAAT-box	CAAAT	905	5	-	promoter-related elements	common cis-acting element in promoter and enhancer regions
itfGA3ox1	CAAT-box	CAAAT	967	5	+	promoter-related elements	common cis-acting element in promoter and enhancer regions
itfGA3ox1	CAAT-box	CAAT	980	4	+	promoter-related elements	common cis-acting element in promoter and enhancer regions
itfGA3ox1	CAAT-box	CAAT	1005	4	+	promoter-related elements	common cis-acting element in promoter and enhancer regions
itfGA3ox1	CAAT-box	CAAAT	1014	5	-	promoter-related elements	common cis-acting element in promoter and enhancer regions
itfGA3ox1	CAAT-box	CAAT	1032	4	+	promoter-related elements	common cis-acting element in promoter and enhancer regions
itfGA3ox1	CAAT-box	CAAT	1044	4	-	promoter-related elements	common cis-acting element in promoter and enhancer regions
itfGA3ox1	CAAT-box	CAAT	1093	4	-	promoter-related elements	common cis-acting element in promoter and enhancer regions
itfGA3ox1	CAAT-box	CAAT	1145	4	-	promoter-related elements	common cis-acting element in promoter and enhancer regions
itfGA3ox1	CAAT-box	CAAAT	1188	5	+	promoter-related elements	common cis-acting element in promoter and enhancer regions
itfGA3ox1	CAAT-box	CAAT	1193	4	-	promoter-related elements	common cis-acting element in promoter and enhancer regions
itfGA3ox1	CAAT-box	CAAT	1198	4	-	promoter-related elements	common cis-acting element in promoter and enhancer regions
itfGA3ox1	CAAT-box	CAAT	1213	4	+	promoter-related elements	common cis-acting element in promoter and enhancer regions
itfGA3ox1	CAAT-box	CAAT	1261	4	-	promoter-related elements	common cis-acting element in promoter and enhancer regions
itfGA3ox1	CAAT-box	CCAAT	1295	5	-	promoter-related elements	common cis-acting element in promoter and enhancer regions
itfGA3ox1	CAAT-box	CAAT	1403	4	+	promoter-related elements	common cis-acting element in promoter and enhancer regions
itfGA3ox1	CAAT-box	CAAT	1585	4	-	promoter-related elements	common cis-acting element in promoter and enhancer regions
itfGA3ox1	CAAT-box	CAAAT	1591	5	-	promoter-related elements	common cis-acting element in promoter and enhancer regions
itfGA3ox1	CAAT-box	CAAT	1630	4	-	promoter-related elements	common cis-acting element in promoter and enhancer regions
itfGA3ox1	CAAT-box	CAAT	1654	4	+	promoter-related elements	common cis-acting element in promoter and enhancer regions
itfGA3ox1	CAAT-box	CAAAT	1682	5	-	promoter-related elements	common cis-acting element in promoter and enhancer regions
itfGA3ox1	CAAT-box	CAAT	1768	4	-	promoter-related elements	common cis-acting element in promoter and enhancer regions
itfGA3ox1	CAAT-box	CAAAT	1776	5	+	promoter-related elements	common cis-acting element in promoter and enhancer regions
itfGA3ox1	CAAT-box	CAAT	1779	4	-	promoter-related elements	common cis-acting element in promoter and enhancer regions
itfGA3ox1	CAAT-box	CAAT	1855	4	-	promoter-related elements	common cis-acting element in promoter and enhancer regions
itfGA3ox1	CAAT-box	CAAAT	1896	5	-	promoter-related elements	common cis-acting element in promoter and enhancer regions
itfGA3ox1	CAAT-box	CAAT	1920	4	+	promoter-related elements	common cis-acting element in promoter and enhancer regions
itfGA3ox1	W box	TTGACC	1345	6	+	other elements	uknown
itfGA3ox1	TGA-box	TGACGTAA	1509	8	+	hormone-responsive elements	part of an auxin-responsive element
itfGA3ox1	TCA-element	CCATCTTTTT	281	9	-	hormone-responsive elements	cis-acting element involved in salicylic acid responsiveness
itfGA3ox1	TCA-element	CCATCTTTTT	956	9	+	hormone-responsive elements	cis-acting element involved in salicylic acid responsiveness
itfGA3ox1	Unnamed__1	CGTGG	1082	5	+	other elements	uknown
itfGA3ox1	circadian	CAAAGATATC	335	9	-	development-related elements	cis-acting regulatory element involved in circadian control
itfGA3ox1	circadian	CAAAGATATC	807	9	-	development-related elements	cis-acting regulatory element involved in circadian control
itfGA3ox1	AE-box	AGAAACAA	1593	8	-	light-responsive elements	part of a module for light response
itfGA3ox1	MBS	CAACTG	92	6	+	environmental stress-related elements	MYB binding site involved in drought-inducibility
itfGA3ox1	MBS	CAACTG	725	6	+	environmental stress-related elements	MYB binding site involved in drought-inducibility
itfGA3ox1	WUN-motif	CAATTACAT	1654	9	+	environmental stress-related elements	wound-responsive element
itfGA3ox1	Unnamed__6	taTAAATATct	803	10	+	other elements	uknown
itfGA3ox1	Box 4	ATTAAT	1025	6	-	light-responsive elements	part of a conserved DNA module involved in light responsiveness
itfGA3ox1	Box 4	ATTAAT	1722	6	-	light-responsive elements	part of a conserved DNA module involved in light responsiveness
itfGA3ox1	AT~TATA-box	TATATA	792	6	+	promoter-related elements	core promotor element
itfGA3ox1	AT~TATA-box	TATATA	794	6	+	promoter-related elements	core promotor element
itfGA3ox1	AT~TATA-box	TATATA	796	6	+	promoter-related elements	core promotor element
itfGA3ox1	AT~TATA-box	TATATA	1061	6	-	promoter-related elements	core promotor element
itfGA3ox1	AT~TATA-box	TATATA	1890	6	-	promoter-related elements	core promotor element
itfGA3ox1	ATC-motif	AGTAATCT	226	8	-	light-responsive elements	part of a conserved DNA module involved in light responsiveness
itfGA3ox1	as-1	TGACG	628	5	+	promoter-related elements	Part of the promoter of the Arabidopsis gene encoding Pro dehydrogenase (ProDH), a mitochondrial enzyme involved in the first step of the conversion of Pro to glutamic acid. The ProDH gene in Arabidopsis is up-regulated by rehydration after dehydration but is down-regulated by dehydration. ProDH is also induced by L-Pro and hypoosmolarity
itfGA3ox1	as-1	TGACG	1509	5	+	promoter-related elements	Part of the promoter of the Arabidopsis gene encoding Pro dehydrogenase (ProDH), a mitochondrial enzyme involved in the first step of the conversion of Pro to glutamic acid. The ProDH gene in Arabidopsis is up-regulated by rehydration after dehydration but is down-regulated by dehydration. ProDH is also induced by L-Pro and hypoosmolarity
itfGA3ox1	TGACG-motif	TGACG	628	5	+	hormone-responsive elements	cis-acting regulatory element involved in the MeJA-responsiveness
itfGA3ox1	TGACG-motif	TGACG	1509	5	+	hormone-responsive elements	cis-acting regulatory element involved in the MeJA-responsiveness
itfGA3ox1	Myb	CAACTG	92	6	+	promoter-related elements	Part of the RNR1b promoter. The RB/E2F pathway is involved in the control of the G1/S transition of the eukaryotic cell cycle. Ribonucleotide reductase (RNR) is a key enzyme in the pathway of DNA synthesis. It catalyzes the reduction of ribonucleoside diphosphates (NDPs) in deoxyribonucleoside diphosphates (dNDPs), a rate-limiting step in DNA synthesis
itfGA3ox1	Myb	CAACTG	725	6	+	promoter-related elements	Part of the RNR1b promoter. The RB/E2F pathway is involved in the control of the G1/S transition of the eukaryotic cell cycle. Ribonucleotide reductase (RNR) is a key enzyme in the pathway of DNA synthesis. It catalyzes the reduction of ribonucleoside diphosphates (NDPs) in deoxyribonucleoside diphosphates (dNDPs), a rate-limiting step in DNA synthesis
itfGA3ox1	Myb	TAACTG	1409	6	-	promoter-related elements	Part of the RNR1b promoter. The RB/E2F pathway is involved in the control of the G1/S transition of the eukaryotic cell cycle. Ribonucleotide reductase (RNR) is a key enzyme in the pathway of DNA synthesis. It catalyzes the reduction of ribonucleoside diphosphates (NDPs) in deoxyribonucleoside diphosphates (dNDPs), a rate-limiting step in DNA synthesis
itfGA3ox1	GATA-motif	AAGATAAGATT	479	11	+	light-responsive elements	part of a light responsive element
itfGA3ox1	ARE	AAACCA	122	6	+	environmental stress-related elements	cis-acting regulatory element essential for the anaerobic induction
itfGA3ox1	WRE3	CCACCT	1472	6	-	environmental stress-related elements	wound inducibility (third region)
itfGA3ox1	WRE3	CCACCT	1663	6	-	environmental stress-related elements	wound inducibility (third region)
itfGA3ox1	WRE3	CCACCT	1818	6	+	environmental stress-related elements	wound inducibility (third region)
itfGA3ox1	Unnamed__4	CTCC	62	4	-	other elements	uknown
itfGA3ox1	Unnamed__4	CTCC	475	4	-	other elements	uknown
itfGA3ox1	Unnamed__4	CTCC	495	4	-	other elements	uknown
itfGA3ox1	Unnamed__4	CTCC	581	4	-	other elements	uknown
itfGA3ox1	Unnamed__4	CTCC	602	4	-	other elements	uknown
itfGA3ox1	Unnamed__4	CTCC	623	4	-	other elements	uknown
itfGA3ox1	Unnamed__4	CTCC	649	4	-	other elements	uknown
itfGA3ox1	Unnamed__4	CTCC	762	4	-	other elements	uknown
itfGA3ox1	Unnamed__4	CTCC	1136	4	-	other elements	uknown
itfGA3ox1	Unnamed__4	CTCC	1284	4	-	other elements	uknown
itfGA3ox1	Unnamed__4	CTCC	1484	4	-	other elements	uknown
itfGA3ox1	Unnamed__4	CTCC	1883	4	-	other elements	uknown
itfGA3ox2	CAAT-box	CAAAT	41	5	+	promoter-related elements	common cis-acting element in promoter and enhancer regions
itfGA3ox2	CAAT-box	CAAAT	70	5	+	promoter-related elements	common cis-acting element in promoter and enhancer regions
itfGA3ox2	CAAT-box	CAAT	106	4	-	promoter-related elements	common cis-acting element in promoter and enhancer regions
itfGA3ox2	CAAT-box	CCCAATTT	171	8	-	promoter-related elements	common cis-acting element in promoter and enhancer regions
itfGA3ox2	CAAT-box	CCAAT	173	5	-	promoter-related elements	common cis-acting element in promoter and enhancer regions
itfGA3ox2	CAAT-box	CAAT	210	4	+	promoter-related elements	common cis-acting element in promoter and enhancer regions
itfGA3ox2	CAAT-box	CAAT	216	4	+	promoter-related elements	common cis-acting element in promoter and enhancer regions
itfGA3ox2	CAAT-box	CAAT	250	4	-	promoter-related elements	common cis-acting element in promoter and enhancer regions
itfGA3ox2	CAAT-box	CAAAT	278	5	-	promoter-related elements	common cis-acting element in promoter and enhancer regions
itfGA3ox2	CAAT-box	CAAAT	337	5	-	promoter-related elements	common cis-acting element in promoter and enhancer regions
itfGA3ox2	CAAT-box	CAAT	438	4	-	promoter-related elements	common cis-acting element in promoter and enhancer regions
itfGA3ox2	CAAT-box	CAAT	491	4	+	promoter-related elements	common cis-acting element in promoter and enhancer regions
itfGA3ox2	CAAT-box	CAAAT	500	5	-	promoter-related elements	common cis-acting element in promoter and enhancer regions
itfGA3ox2	CAAT-box	CAAAT	517	5	-	promoter-related elements	common cis-acting element in promoter and enhancer regions
itfGA3ox2	CAAT-box	CAAT	623	4	+	promoter-related elements	common cis-acting element in promoter and enhancer regions
itfGA3ox2	CAAT-box	CAAT	650	4	-	promoter-related elements	common cis-acting element in promoter and enhancer regions
itfGA3ox2	CAAT-box	CAAT	677	4	-	promoter-related elements	common cis-acting element in promoter and enhancer regions
itfGA3ox2	CAAT-box	CAAT	730	4	-	promoter-related elements	common cis-acting element in promoter and enhancer regions
itfGA3ox2	CAAT-box	CAAAT	825	5	-	promoter-related elements	common cis-acting element in promoter and enhancer regions
itfGA3ox2	CAAT-box	CAAT	896	4	-	promoter-related elements	common cis-acting element in promoter and enhancer regions
itfGA3ox2	CAAT-box	CAAAT	1105	5	-	promoter-related elements	common cis-acting element in promoter and enhancer regions
itfGA3ox2	CAAT-box	CAAT	1213	4	-	promoter-related elements	common cis-acting element in promoter and enhancer regions
itfGA3ox2	CAAT-box	CAAAT	1369	5	+	promoter-related elements	common cis-acting element in promoter and enhancer regions
itfGA3ox2	CAAT-box	CAAT	1382	4	+	promoter-related elements	common cis-acting element in promoter and enhancer regions
itfGA3ox2	CAAT-box	CAAT	1408	4	+	promoter-related elements	common cis-acting element in promoter and enhancer regions
itfGA3ox2	CAAT-box	CAAT	1435	4	+	promoter-related elements	common cis-acting element in promoter and enhancer regions
itfGA3ox2	CAAT-box	CAAT	1452	4	-	promoter-related elements	common cis-acting element in promoter and enhancer regions
itfGA3ox2	CAAT-box	CAAT	1551	4	-	promoter-related elements	common cis-acting element in promoter and enhancer regions
itfGA3ox2	CAAT-box	CAAAT	1594	5	+	promoter-related elements	common cis-acting element in promoter and enhancer regions
itfGA3ox2	CAAT-box	CAAT	1609	4	-	promoter-related elements	common cis-acting element in promoter and enhancer regions
itfGA3ox2	CAAT-box	CCAAT	1704	5	-	promoter-related elements	common cis-acting element in promoter and enhancer regions
itfGA3ox2	CAAT-box	CAAT	1788	4	+	promoter-related elements	common cis-acting element in promoter and enhancer regions
itfGA3ox2	CAAT-box	CAAAT	1849	5	+	promoter-related elements	common cis-acting element in promoter and enhancer regions
itfGA3ox2	CAAT-box	CAAAT	1856	5	+	promoter-related elements	common cis-acting element in promoter and enhancer regions
itfGA3ox2	CAAT-box	CAAAT	1863	5	+	promoter-related elements	common cis-acting element in promoter and enhancer regions
itfGA3ox2	CAAT-box	CAAT	1942	4	-	promoter-related elements	common cis-acting element in promoter and enhancer regions
itfGA3ox2	circadian	CAAAGATATC	286	9	-	development-related elements	cis-acting regulatory element involved in circadian control
itfGA3ox2	W box	TTGACC	961	6	+	other elements	uknown
itfGA3ox2	W box	TTGACC	1754	6	+	other elements	uknown
itfGA3ox2	G-box	CACGAC	914	6	-	light-responsive elements	cis-acting regulatory element involved in light responsiveness
itfGA3ox2	Unnamed__1	CGTGG	258	5	+	other elements	uknown
itfGA3ox2	Unnamed__1	CGTGG	744	5	+	other elements	uknown
itfGA3ox2	TCA-element	CCATCTTTTT	1252	9	+	hormone-responsive elements	cis-acting element involved in salicylic acid responsiveness
itfGA3ox2	TCA-element	CCATCTTTTT	1358	9	+	hormone-responsive elements	cis-acting element involved in salicylic acid responsiveness
itfGA3ox2	GT1-motif	GGTTAAT	1324	7	-	light-responsive elements	light responsive element
itfGA3ox2	GT1-motif	GGTTAA	1325	6	-	light-responsive elements	light responsive element
itfGA3ox2	MYB	CAACAG	1446	6	-	promoter-related elements	Part of the RNR1b promoter. The RB/E2F pathway is involved in the control of the G1/S transition of the eukaryotic cell cycle. Ribonucleotide reductase (RNR) is a key enzyme in the pathway of DNA synthesis. It catalyzes the reduction of ribonucleoside diphosphates (NDPs) in deoxyribonucleoside diphosphates (dNDPs), a rate-limiting step in DNA synthesis
itfGA3ox2	TATA-box	TATACA	57	6	-	promoter-related elements	core promoter element around -30 of transcription start
itfGA3ox2	TATA-box	TATA	59	4	+	promoter-related elements	core promoter element around -30 of transcription start
itfGA3ox2	TATA-box	TATA	85	4	+	promoter-related elements	core promoter element around -30 of transcription start
itfGA3ox2	TATA-box	TATAAAT	97	7	-	promoter-related elements	core promoter element around -30 of transcription start
itfGA3ox2	TATA-box	TATAAA	98	6	-	promoter-related elements	core promoter element around -30 of transcription start
itfGA3ox2	TATA-box	TATAA	99	5	-	promoter-related elements	core promoter element around -30 of transcription start
itfGA3ox2	TATA-box	TATA	100	4	+	promoter-related elements	core promoter element around -30 of transcription start
itfGA3ox2	TATA-box	TATA	152	4	+	promoter-related elements	core promoter element around -30 of transcription start
itfGA3ox2	TATA-box	ATATAT	218	6	+	promoter-related elements	core promoter element around -30 of transcription start
itfGA3ox2	TATA-box	TATA	219	4	+	promoter-related elements	core promoter element around -30 of transcription start
itfGA3ox2	TATA-box	ATATAT	271	6	+	promoter-related elements	core promoter element around -30 of transcription start
itfGA3ox2	TATA-box	TATATA	272	6	+	promoter-related elements	core promoter element around -30 of transcription start
itfGA3ox2	TATA-box	ATATAA	273	6	+	promoter-related elements	core promoter element around -30 of transcription start
itfGA3ox2	TATA-box	TATA	274	4	+	promoter-related elements	core promoter element around -30 of transcription start
itfGA3ox2	TATA-box	TAAAGATT	330	8	-	promoter-related elements	core promoter element around -30 of transcription start
itfGA3ox2	TATA-box	TATATTTATATTT	372	12	-	promoter-related elements	core promoter element around -30 of transcription start
itfGA3ox2	TATA-box	ATATAT	374	6	+	promoter-related elements	core promoter element around -30 of transcription start
itfGA3ox2	TATA-box	TATATA	375	6	+	promoter-related elements	core promoter element around -30 of transcription start
itfGA3ox2	TATA-box	ATATAT	376	6	+	promoter-related elements	core promoter element around -30 of transcription start
itfGA3ox2	TATA-box	TATATA	377	6	+	promoter-related elements	core promoter element around -30 of transcription start
itfGA3ox2	TATA-box	ATATAT	378	6	+	promoter-related elements	core promoter element around -30 of transcription start
itfGA3ox2	TATA-box	TATATA	379	6	+	promoter-related elements	core promoter element around -30 of transcription start
itfGA3ox2	TATA-box	ATATAT	380	6	+	promoter-related elements	core promoter element around -30 of transcription start
itfGA3ox2	TATA-box	TATATA	381	6	+	promoter-related elements	core promoter element around -30 of transcription start
itfGA3ox2	TATA-box	ATATAT	382	6	+	promoter-related elements	core promoter element around -30 of transcription start
itfGA3ox2	TATA-box	TATATA	383	6	+	promoter-related elements	core promoter element around -30 of transcription start
itfGA3ox2	TATA-box	ATATAT	384	6	+	promoter-related elements	core promoter element around -30 of transcription start
itfGA3ox2	TATA-box	TATATA	385	6	+	promoter-related elements	core promoter element around -30 of transcription start
itfGA3ox2	TATA-box	ATATAT	386	6	+	promoter-related elements	core promoter element around -30 of transcription start
itfGA3ox2	TATA-box	TATATA	387	6	+	promoter-related elements	core promoter element around -30 of transcription start
itfGA3ox2	TATA-box	ATATAT	388	6	+	promoter-related elements	core promoter element around -30 of transcription start
itfGA3ox2	TATA-box	TATA	389	4	+	promoter-related elements	core promoter element around -30 of transcription start
itfGA3ox2	TATA-box	TATATA	395	6	+	promoter-related elements	core promoter element around -30 of transcription start
itfGA3ox2	TATA-box	ATATAT	396	6	+	promoter-related elements	core promoter element around -30 of transcription start
itfGA3ox2	TATA-box	TATATA	397	6	+	promoter-related elements	core promoter element around -30 of transcription start
itfGA3ox2	TATA-box	ATATAT	398	6	+	promoter-related elements	core promoter element around -30 of transcription start
itfGA3ox2	TATA-box	TATATA	399	6	+	promoter-related elements	core promoter element around -30 of transcription start
itfGA3ox2	TATA-box	ATATAT	400	6	+	promoter-related elements	core promoter element around -30 of transcription start
itfGA3ox2	TATA-box	TATATA	401	6	+	promoter-related elements	core promoter element around -30 of transcription start
itfGA3ox2	TATA-box	ATATAT	402	6	+	promoter-related elements	core promoter element around -30 of transcription start
itfGA3ox2	TATA-box	TATATA	403	6	+	promoter-related elements	core promoter element around -30 of transcription start
itfGA3ox2	TATA-box	ATATAT	404	6	+	promoter-related elements	core promoter element around -30 of transcription start
itfGA3ox2	TATA-box	TATATA	405	6	+	promoter-related elements	core promoter element around -30 of transcription start
itfGA3ox2	TATA-box	ATATAT	406	6	+	promoter-related elements	core promoter element around -30 of transcription start
itfGA3ox2	TATA-box	TATATA	407	6	+	promoter-related elements	core promoter element around -30 of transcription start
itfGA3ox2	TATA-box	ATATAT	408	6	+	promoter-related elements	core promoter element around -30 of transcription start
itfGA3ox2	TATA-box	TATATA	409	6	+	promoter-related elements	core promoter element around -30 of transcription start
itfGA3ox2	TATA-box	ATATAT	410	6	+	promoter-related elements	core promoter element around -30 of transcription start
itfGA3ox2	TATA-box	TATATA	411	6	+	promoter-related elements	core promoter element around -30 of transcription start
itfGA3ox2	TATA-box	ATATAT	412	6	+	promoter-related elements	core promoter element around -30 of transcription start
itfGA3ox2	TATA-box	TATATA	413	6	+	promoter-related elements	core promoter element around -30 of transcription start
itfGA3ox2	TATA-box	ATATAT	414	6	+	promoter-related elements	core promoter element around -30 of transcription start
itfGA3ox2	TATA-box	TATATA	415	6	+	promoter-related elements	core promoter element around -30 of transcription start
itfGA3ox2	TATA-box	ATATAT	416	6	+	promoter-related elements	core promoter element around -30 of transcription start
itfGA3ox2	TATA-box	TATA	417	4	+	promoter-related elements	core promoter element around -30 of transcription start
itfGA3ox2	TATA-box	ATATAT	493	6	+	promoter-related elements	core promoter element around -30 of transcription start
itfGA3ox2	TATA-box	TATATA	494	6	+	promoter-related elements	core promoter element around -30 of transcription start
itfGA3ox2	TATA-box	ATATAA	495	6	+	promoter-related elements	core promoter element around -30 of transcription start
itfGA3ox2	TATA-box	TATA	496	4	+	promoter-related elements	core promoter element around -30 of transcription start
itfGA3ox2	TATA-box	ATATAT	507	6	+	promoter-related elements	core promoter element around -30 of transcription start
itfGA3ox2	TATA-box	TATA	508	4	+	promoter-related elements	core promoter element around -30 of transcription start
itfGA3ox2	TATA-box	ATATAT	625	6	+	promoter-related elements	core promoter element around -30 of transcription start
itfGA3ox2	TATA-box	TATATA	626	6	+	promoter-related elements	core promoter element around -30 of transcription start
itfGA3ox2	TATA-box	ATATAA	627	6	+	promoter-related elements	core promoter element around -30 of transcription start
itfGA3ox2	TATA-box	TATA	628	4	+	promoter-related elements	core promoter element around -30 of transcription start
itfGA3ox2	TATA-box	TATATA	671	6	+	promoter-related elements	core promoter element around -30 of transcription start
itfGA3ox2	TATA-box	ATATAA	672	6	+	promoter-related elements	core promoter element around -30 of transcription start
itfGA3ox2	TATA-box	TATA	673	4	+	promoter-related elements	core promoter element around -30 of transcription start
itfGA3ox2	TATA-box	TATA	688	4	+	promoter-related elements	core promoter element around -30 of transcription start
itfGA3ox2	TATA-box	TAAAGATT	725	8	+	promoter-related elements	core promoter element around -30 of transcription start
itfGA3ox2	TATA-box	ATATAT	757	6	+	promoter-related elements	core promoter element around -30 of transcription start
itfGA3ox2	TATA-box	TATATA	758	6	+	promoter-related elements	core promoter element around -30 of transcription start
itfGA3ox2	TATA-box	ATATAA	759	6	+	promoter-related elements	core promoter element around -30 of transcription start
itfGA3ox2	TATA-box	TATA	760	4	+	promoter-related elements	core promoter element around -30 of transcription start
itfGA3ox2	TATA-box	TAAAGATT	774	8	-	promoter-related elements	core promoter element around -30 of transcription start
itfGA3ox2	TATA-box	TATA	863	4	+	promoter-related elements	core promoter element around -30 of transcription start
itfGA3ox2	TATA-box	TATA	1190	4	-	promoter-related elements	core promoter element around -30 of transcription start
itfGA3ox2	TATA-box	ATTATA	1293	6	+	promoter-related elements	core promoter element around -30 of transcription start
itfGA3ox2	TATA-box	TATAA	1294	5	-	promoter-related elements	core promoter element around -30 of transcription start
itfGA3ox2	TATA-box	TATA	1295	4	-	promoter-related elements	core promoter element around -30 of transcription start
itfGA3ox2	TATA-box	TATAAAA	1316	7	-	promoter-related elements	core promoter element around -30 of transcription start
itfGA3ox2	TATA-box	TATAAA	1317	6	-	promoter-related elements	core promoter element around -30 of transcription start
itfGA3ox2	TATA-box	TATATAA	1318	7	-	promoter-related elements	core promoter element around -30 of transcription start
itfGA3ox2	TATA-box	TATATA	1319	6	-	promoter-related elements	core promoter element around -30 of transcription start
itfGA3ox2	TATA-box	ATATAT	1320	6	-	promoter-related elements	core promoter element around -30 of transcription start
itfGA3ox2	TATA-box	TATA	1321	4	-	promoter-related elements	core promoter element around -30 of transcription start
itfGA3ox2	TATA-box	TATATAA	1468	7	-	promoter-related elements	core promoter element around -30 of transcription start
itfGA3ox2	TATA-box	TATATA	1469	6	-	promoter-related elements	core promoter element around -30 of transcription start
itfGA3ox2	TATA-box	ATATAT	1470	6	-	promoter-related elements	core promoter element around -30 of transcription start
itfGA3ox2	TATA-box	TATA	1471	4	-	promoter-related elements	core promoter element around -30 of transcription start
itfGA3ox2	TATA-box	TATTTAAA	1473	8	+	promoter-related elements	core promoter element around -30 of transcription start
itfGA3ox2	TATA-box	TATA	1548	4	-	promoter-related elements	core promoter element around -30 of transcription start
itfGA3ox2	TATA-box	TATAAA	1559	6	-	promoter-related elements	core promoter element around -30 of transcription start
itfGA3ox2	TATA-box	TATAA	1560	5	-	promoter-related elements	core promoter element around -30 of transcription start
itfGA3ox2	TATA-box	TATA	1561	4	-	promoter-related elements	core promoter element around -30 of transcription start
itfGA3ox2	Myb-binding site	CAACAG	1446	6	-	promoter-related elements	Part of the RNR1b promoter. The RB/E2F pathway is involved in the control of the G1/S transition of the eukaryotic cell cycle. Ribonucleotide reductase (RNR) is a key enzyme in the pathway of DNA synthesis. It catalyzes the reduction of ribonucleoside diphosphates (NDPs) in deoxyribonucleoside diphosphates (dNDPs), a rate-limiting step in DNA synthesis
itfGA3ox2	TCA	TCATCTTCAT	1892	9	+	environmental stress-related elements	stress-inducible
itfGA3ox2	AAGAA-motif	GAAAGAA	590	7	+	other elements	uknown
itfGA3ox2	AAGAA-motif	gGTAAAGAAA	747	9	+	other elements	uknown
itfGA3ox2	MYC	CATTTG	70	6	-	hormone-responsive elements	cis-acting regulatory element involved in the MeJA-responsive
itfGA3ox2	MYC	CATTTG	1849	6	-	hormone-responsive elements	cis-acting regulatory element involved in the MeJA-responsive
itfGA3ox2	MYC	CATTTG	1856	6	-	hormone-responsive elements	cis-acting regulatory element involved in the MeJA-responsive
itfGA3ox2	MYC	CATTTG	1863	6	-	hormone-responsive elements	cis-acting regulatory element involved in the MeJA-responsive
itfGA3ox2	ERE	ATTTTAAA	1641	8	-	hormone-responsive elements	ethylene-responsive element
itfGA3ox2	TATC-box	TATCCCA	482	7	-	hormone-responsive elements	cis-acting element involved in gibberellin-responsiveness
itfGA3ox2	Unnamed__4	CTCC	8	4	+	other elements	uknown
itfGA3ox2	Unnamed__4	CTCC	47	4	+	other elements	uknown
itfGA3ox2	Unnamed__4	CTCC	967	4	-	other elements	uknown
itfGA3ox2	Unnamed__4	CTCC	1011	4	+	other elements	uknown
itfGA3ox2	Unnamed__4	CTCC	1083	4	+	other elements	uknown
itfGA3ox2	Unnamed__4	CTCC	1207	4	+	other elements	uknown
itfGA3ox2	Unnamed__4	CTCC	1542	4	-	other elements	uknown
itfGA3ox2	Unnamed__4	CTCC	1693	4	-	other elements	uknown
itfGA3ox2	Myb	CAACTG	366	6	+	promoter-related elements	Part of the RNR1b promoter. The RB/E2F pathway is involved in the control of the G1/S transition of the eukaryotic cell cycle. Ribonucleotide reductase (RNR) is a key enzyme in the pathway of DNA synthesis. It catalyzes the reduction of ribonucleoside diphosphates (NDPs) in deoxyribonucleoside diphosphates (dNDPs), a rate-limiting step in DNA synthesis
itfGA3ox2	Myb	TAACTG	585	6	+	promoter-related elements	Part of the RNR1b promoter. The RB/E2F pathway is involved in the control of the G1/S transition of the eukaryotic cell cycle. Ribonucleotide reductase (RNR) is a key enzyme in the pathway of DNA synthesis. It catalyzes the reduction of ribonucleoside diphosphates (NDPs) in deoxyribonucleoside diphosphates (dNDPs), a rate-limiting step in DNA synthesis
itfGA3ox2	Myb	TAACTG	850	6	+	promoter-related elements	Part of the RNR1b promoter. The RB/E2F pathway is involved in the control of the G1/S transition of the eukaryotic cell cycle. Ribonucleotide reductase (RNR) is a key enzyme in the pathway of DNA synthesis. It catalyzes the reduction of ribonucleoside diphosphates (NDPs) in deoxyribonucleoside diphosphates (dNDPs), a rate-limiting step in DNA synthesis
itfGA3ox2	Myb	TAACTG	1423	6	+	promoter-related elements	Part of the RNR1b promoter. The RB/E2F pathway is involved in the control of the G1/S transition of the eukaryotic cell cycle. Ribonucleotide reductase (RNR) is a key enzyme in the pathway of DNA synthesis. It catalyzes the reduction of ribonucleoside diphosphates (NDPs) in deoxyribonucleoside diphosphates (dNDPs), a rate-limiting step in DNA synthesis
itfGA3ox2	Myb	TAACTG	1443	6	+	promoter-related elements	Part of the RNR1b promoter. The RB/E2F pathway is involved in the control of the G1/S transition of the eukaryotic cell cycle. Ribonucleotide reductase (RNR) is a key enzyme in the pathway of DNA synthesis. It catalyzes the reduction of ribonucleoside diphosphates (NDPs) in deoxyribonucleoside diphosphates (dNDPs), a rate-limiting step in DNA synthesis
itfGA3ox2	G-Box	TCCACATGGCA	1847	10	+	light-responsive elements	cis-acting regulatory element involved in light responsiveness
itfGA3ox2	Unnamed__6	taTAAATATct	385	10	+	other elements	uknown
itfGA3ox2	Unnamed__6	taTAAATATct	413	10	+	other elements	uknown
itfGA3ox2	Unnamed__6	taTAAATATct	1477	10	+	other elements	uknown
itfGA3ox2	WUN-motif	TAATTACTC	1809	9	-	environmental stress-related elements	wound-responsive element
itfGA3ox2	Box 4	ATTAAT	31	6	+	light-responsive elements	part of a conserved DNA module involved in light responsiveness
itfGA3ox2	Box 4	ATTAAT	1842	6	-	light-responsive elements	part of a conserved DNA module involved in light responsiveness
itfGA3ox2	STRE	AGGGG	1183	5	+	environmental stress-related elements	activation by heat shock, osmotic stress, low pH, nutrient starvation
itfGA3ox2	CAT-box	GCCACT	1488	6	-	development-related elements	cis-acting regulatory element related to meristem expression
itfGA3ox2	AuxRR-core	GGTCCAT	198	7	+	hormone-responsive elements	cis-acting regulatory element involved in auxin responsiveness
itfGA3ox2	MBS	CAACTG	366	6	+	environmental stress-related elements	MYB binding site involved in drought-inducibility
itfGA3ox2	TATA	TATAAAAT	1315	8	-	promoter-related elements	core promotor element
itfGA3ox2	AT~TATA-box	TATATA	272	6	+	promoter-related elements	core promotor element
itfGA3ox2	AT~TATA-box	TATATA	375	6	+	promoter-related elements	core promotor element
itfGA3ox2	AT~TATA-box	TATATA	377	6	+	promoter-related elements	core promotor element
itfGA3ox2	AT~TATA-box	TATATA	379	6	+	promoter-related elements	core promotor element
itfGA3ox2	AT~TATA-box	TATATA	381	6	+	promoter-related elements	core promotor element
itfGA3ox2	AT~TATA-box	TATATA	383	6	+	promoter-related elements	core promotor element
itfGA3ox2	AT~TATA-box	TATATA	385	6	+	promoter-related elements	core promotor element
itfGA3ox2	AT~TATA-box	TATATA	387	6	+	promoter-related elements	core promotor element
itfGA3ox2	AT~TATA-box	TATATA	395	6	+	promoter-related elements	core promotor element
itfGA3ox2	AT~TATA-box	TATATA	397	6	+	promoter-related elements	core promotor element
itfGA3ox2	AT~TATA-box	TATATA	399	6	+	promoter-related elements	core promotor element
itfGA3ox2	AT~TATA-box	TATATA	401	6	+	promoter-related elements	core promotor element
itfGA3ox2	AT~TATA-box	TATATA	403	6	+	promoter-related elements	core promotor element
itfGA3ox2	AT~TATA-box	TATATA	405	6	+	promoter-related elements	core promotor element
itfGA3ox2	AT~TATA-box	TATATA	407	6	+	promoter-related elements	core promotor element
itfGA3ox2	AT~TATA-box	TATATA	409	6	+	promoter-related elements	core promotor element
itfGA3ox2	AT~TATA-box	TATATA	411	6	+	promoter-related elements	core promotor element
itfGA3ox2	AT~TATA-box	TATATA	413	6	+	promoter-related elements	core promotor element
itfGA3ox2	AT~TATA-box	TATATA	415	6	+	promoter-related elements	core promotor element
itfGA3ox2	AT~TATA-box	TATATA	494	6	+	promoter-related elements	core promotor element
itfGA3ox2	AT~TATA-box	TATATA	626	6	+	promoter-related elements	core promotor element
itfGA3ox2	AT~TATA-box	TATATA	671	6	+	promoter-related elements	core promotor element
itfGA3ox2	AT~TATA-box	TATATA	758	6	+	promoter-related elements	core promotor element
itfGA3ox2	AT~TATA-box	TATATAAA	1317	8	-	promoter-related elements	core promotor element
itfGA3ox2	AT~TATA-box	TATATA	1319	6	-	promoter-related elements	core promotor element
itfGA3ox2	AT~TATA-box	TATATA	1469	6	-	promoter-related elements	core promotor element
itfGA2ox4	RY-element	CATGCATG	1091	8	-	development-related elements	cis-acting regulatory element involved in seed-specific regulation
itfGA2ox4	AAGAA-motif	GAAAGAA	1734	7	+	other elements	uknown
itfGA2ox4	AAGAA-motif	GAAAGAA	1971	7	-	other elements	uknown
itfGA2ox4	MYC	CATTTG	162	6	+	hormone-responsive elements	cis-acting regulatory element involved in the MeJA-responsive
itfGA2ox4	MYC	CATGTG	857	6	-	hormone-responsive elements	cis-acting regulatory element involved in the MeJA-responsive
itfGA2ox4	MYC	CATGTG	1985	6	+	hormone-responsive elements	cis-acting regulatory element involved in the MeJA-responsive
itfGA2ox4	CGTCA-motif	CGTCA	265	5	-	hormone-responsive elements	cis-acting regulatory element involved in the MeJA-responsiveness
itfGA2ox4	CGTCA-motif	CGTCA	450	5	-	hormone-responsive elements	cis-acting regulatory element involved in the MeJA-responsiveness
itfGA2ox4	TCA	TCATCTTCAT	1129	9	-	environmental stress-related elements	stress-inducible
itfGA2ox4	TATA-box	ATATAT	120	6	+	promoter-related elements	core promoter element around -30 of transcription start
itfGA2ox4	TATA-box	TATATA	121	6	+	promoter-related elements	core promoter element around -30 of transcription start
itfGA2ox4	TATA-box	TATA	123	4	+	promoter-related elements	core promoter element around -30 of transcription start
itfGA2ox4	TATA-box	TATACA	441	6	-	promoter-related elements	core promoter element around -30 of transcription start
itfGA2ox4	TATA-box	TATATA	443	6	+	promoter-related elements	core promoter element around -30 of transcription start
itfGA2ox4	TATA-box	TATA	445	4	+	promoter-related elements	core promoter element around -30 of transcription start
itfGA2ox4	TATA-box	ATATAT	549	6	+	promoter-related elements	core promoter element around -30 of transcription start
itfGA2ox4	TATA-box	TATA	550	4	+	promoter-related elements	core promoter element around -30 of transcription start
itfGA2ox4	TATA-box	TATACA	567	6	-	promoter-related elements	core promoter element around -30 of transcription start
itfGA2ox4	TATA-box	TATATA	569	6	+	promoter-related elements	core promoter element around -30 of transcription start
itfGA2ox4	TATA-box	TATA	571	4	+	promoter-related elements	core promoter element around -30 of transcription start
itfGA2ox4	TATA-box	TATA	953	4	+	promoter-related elements	core promoter element around -30 of transcription start
itfGA2ox4	TATA-box	taTATAAAtc	1150	9	-	promoter-related elements	core promoter element around -30 of transcription start
itfGA2ox4	TATA-box	TATACA	1152	6	-	promoter-related elements	core promoter element around -30 of transcription start
itfGA2ox4	TATA-box	TATATA	1154	6	-	promoter-related elements	core promoter element around -30 of transcription start
itfGA2ox4	TATA-box	ATATAT	1155	6	-	promoter-related elements	core promoter element around -30 of transcription start
itfGA2ox4	TATA-box	TATA	1156	4	-	promoter-related elements	core promoter element around -30 of transcription start
itfGA2ox4	TATA-box	TATACA	1216	6	-	promoter-related elements	core promoter element around -30 of transcription start
itfGA2ox4	TATA-box	TATATA	1218	6	-	promoter-related elements	core promoter element around -30 of transcription start
itfGA2ox4	TATA-box	TATA	1220	4	-	promoter-related elements	core promoter element around -30 of transcription start
itfGA2ox4	TATA-box	TATTTAAA	1366	8	+	promoter-related elements	core promoter element around -30 of transcription start
itfGA2ox4	TATA-box	ATATAA	1379	6	+	promoter-related elements	core promoter element around -30 of transcription start
itfGA2ox4	TATA-box	TATA	1380	4	-	promoter-related elements	core promoter element around -30 of transcription start
itfGA2ox4	TATA-box	ATTATA	1432	6	+	promoter-related elements	core promoter element around -30 of transcription start
itfGA2ox4	TATA-box	TATAA	1433	5	-	promoter-related elements	core promoter element around -30 of transcription start
itfGA2ox4	TATA-box	TATA	1434	4	-	promoter-related elements	core promoter element around -30 of transcription start
itfGA2ox4	TATA-box	TATTTAAA	1459	8	+	promoter-related elements	core promoter element around -30 of transcription start
itfGA2ox4	TATA-box	TATTTAAA	1529	8	+	promoter-related elements	core promoter element around -30 of transcription start
itfGA2ox4	TATA-box	ATATAT	1842	6	-	promoter-related elements	core promoter element around -30 of transcription start
itfGA2ox4	TATA-box	TATA	1843	4	-	promoter-related elements	core promoter element around -30 of transcription start
itfGA2ox4	TATA-box	TATATA	1850	6	-	promoter-related elements	core promoter element around -30 of transcription start
itfGA2ox4	TATA-box	ATATAT	1851	6	-	promoter-related elements	core promoter element around -30 of transcription start
itfGA2ox4	TATA-box	TATATA	1852	6	-	promoter-related elements	core promoter element around -30 of transcription start
itfGA2ox4	TATA-box	ATATAT	1853	6	-	promoter-related elements	core promoter element around -30 of transcription start
itfGA2ox4	TATA-box	TATATA	1854	6	-	promoter-related elements	core promoter element around -30 of transcription start
itfGA2ox4	TATA-box	TATA	1856	4	-	promoter-related elements	core promoter element around -30 of transcription start
itfGA2ox4	TATA-box	TATATA	1861	6	-	promoter-related elements	core promoter element around -30 of transcription start
itfGA2ox4	TATA-box	ATATAT	1862	6	-	promoter-related elements	core promoter element around -30 of transcription start
itfGA2ox4	TATA-box	TATATA	1863	6	-	promoter-related elements	core promoter element around -30 of transcription start
itfGA2ox4	TATA-box	ATATAT	1864	6	-	promoter-related elements	core promoter element around -30 of transcription start
itfGA2ox4	TATA-box	TATA	1865	4	-	promoter-related elements	core promoter element around -30 of transcription start
itfGA2ox4	TATA-box	TATATA	1907	6	-	promoter-related elements	core promoter element around -30 of transcription start
itfGA2ox4	TATA-box	ATATAT	1908	6	-	promoter-related elements	core promoter element around -30 of transcription start
itfGA2ox4	TATA-box	TATA	1909	4	-	promoter-related elements	core promoter element around -30 of transcription start
itfGA2ox4	ABRE3a	TACGTG	168	6	+	hormone-responsive elements	abscisic acid responsice element 3a
itfGA2ox4	GT1-motif	GGTTAA	374	6	+	light-responsive elements	light responsive element
itfGA2ox4	GT1-motif	GGTTAA	793	6	+	light-responsive elements	light responsive element
itfGA2ox4	Unnamed__2	AACCTAACCT	373	9	-	other elements	uknown
itfGA2ox4	MYB	TAACCA	792	6	-	promoter-related elements	Part of the RNR1b promoter. The RB/E2F pathway is involved in the control of the G1/S transition of the eukaryotic cell cycle. Ribonucleotide reductase (RNR) is a key enzyme in the pathway of DNA synthesis. It catalyzes the reduction of ribonucleoside diphosphates (NDPs) in deoxyribonucleoside diphosphates (dNDPs), a rate-limiting step in DNA synthesis
itfGA2ox4	MYB	TAACCA	1822	6	+	promoter-related elements	Part of the RNR1b promoter. The RB/E2F pathway is involved in the control of the G1/S transition of the eukaryotic cell cycle. Ribonucleotide reductase (RNR) is a key enzyme in the pathway of DNA synthesis. It catalyzes the reduction of ribonucleoside diphosphates (NDPs) in deoxyribonucleoside diphosphates (dNDPs), a rate-limiting step in DNA synthesis
itfGA2ox4	ERE	ATTTCATA	349	8	-	hormone-responsive elements	ethylene-responsive element
itfGA2ox4	ERE	ATTTTAAA	1368	8	-	hormone-responsive elements	ethylene-responsive element
itfGA2ox4	TCT-motif	TCTTAC	1566	6	+	light-responsive elements	part of a light responsive element
itfGA2ox4	ABRE4	CACGTA	168	6	-	hormone-responsive elements	ABA (abscisic acid) response
itfGA2ox4	CAAT-box	CAAAT	21	5	-	promoter-related elements	common cis-acting element in promoter and enhancer regions
itfGA2ox4	CAAT-box	CAAAT	149	5	+	promoter-related elements	common cis-acting element in promoter and enhancer regions
itfGA2ox4	CAAT-box	CAAAT	163	5	-	promoter-related elements	common cis-acting element in promoter and enhancer regions
itfGA2ox4	CAAT-box	CAAAT	213	5	-	promoter-related elements	common cis-acting element in promoter and enhancer regions
itfGA2ox4	CAAT-box	CAAAT	245	5	-	promoter-related elements	common cis-acting element in promoter and enhancer regions
itfGA2ox4	CAAT-box	CAAT	274	4	-	promoter-related elements	common cis-acting element in promoter and enhancer regions
itfGA2ox4	CAAT-box	CAAT	308	4	-	promoter-related elements	common cis-acting element in promoter and enhancer regions
itfGA2ox4	CAAT-box	CAAAT	361	5	+	promoter-related elements	common cis-acting element in promoter and enhancer regions
itfGA2ox4	CAAT-box	CAAAT	408	5	-	promoter-related elements	common cis-acting element in promoter and enhancer regions
itfGA2ox4	CAAT-box	CAAAT	436	5	-	promoter-related elements	common cis-acting element in promoter and enhancer regions
itfGA2ox4	CAAT-box	CCAAT	455	5	-	promoter-related elements	common cis-acting element in promoter and enhancer regions
itfGA2ox4	CAAT-box	CAAT	494	4	-	promoter-related elements	common cis-acting element in promoter and enhancer regions
itfGA2ox4	CAAT-box	CAAT	501	4	-	promoter-related elements	common cis-acting element in promoter and enhancer regions
itfGA2ox4	CAAT-box	CAAT	512	4	+	promoter-related elements	common cis-acting element in promoter and enhancer regions
itfGA2ox4	CAAT-box	CAAAT	537	5	-	promoter-related elements	common cis-acting element in promoter and enhancer regions
itfGA2ox4	CAAT-box	CAAT	628	4	-	promoter-related elements	common cis-acting element in promoter and enhancer regions
itfGA2ox4	CAAT-box	CAAT	635	4	-	promoter-related elements	common cis-acting element in promoter and enhancer regions
itfGA2ox4	CAAT-box	CCAAT	650	5	-	promoter-related elements	common cis-acting element in promoter and enhancer regions
itfGA2ox4	CAAT-box	CCAAT	709	5	-	promoter-related elements	common cis-acting element in promoter and enhancer regions
itfGA2ox4	CAAT-box	CAAAT	739	5	-	promoter-related elements	common cis-acting element in promoter and enhancer regions
itfGA2ox4	CAAT-box	CAAAT	747	5	+	promoter-related elements	common cis-acting element in promoter and enhancer regions
itfGA2ox4	CAAT-box	CAAT	786	4	+	promoter-related elements	common cis-acting element in promoter and enhancer regions
itfGA2ox4	CAAT-box	CCAAT	814	5	+	promoter-related elements	common cis-acting element in promoter and enhancer regions
itfGA2ox4	CAAT-box	CAAT	815	4	+	promoter-related elements	common cis-acting element in promoter and enhancer regions
itfGA2ox4	CAAT-box	CAAT	834	4	-	promoter-related elements	common cis-acting element in promoter and enhancer regions
itfGA2ox4	CAAT-box	CCAAT	846	5	+	promoter-related elements	common cis-acting element in promoter and enhancer regions
itfGA2ox4	CAAT-box	CAAT	847	4	+	promoter-related elements	common cis-acting element in promoter and enhancer regions
itfGA2ox4	CAAT-box	CCAAT	893	5	+	promoter-related elements	common cis-acting element in promoter and enhancer regions
itfGA2ox4	CAAT-box	CAAT	894	4	+	promoter-related elements	common cis-acting element in promoter and enhancer regions
itfGA2ox4	CAAT-box	CAAT	942	4	-	promoter-related elements	common cis-acting element in promoter and enhancer regions
itfGA2ox4	CAAT-box	CAAT	946	4	-	promoter-related elements	common cis-acting element in promoter and enhancer regions
itfGA2ox4	CAAT-box	CAAT	1322	4	-	promoter-related elements	common cis-acting element in promoter and enhancer regions
itfGA2ox4	CAAT-box	CAAT	1486	4	+	promoter-related elements	common cis-acting element in promoter and enhancer regions
itfGA2ox4	CAAT-box	CAAAT	1494	5	+	promoter-related elements	common cis-acting element in promoter and enhancer regions
itfGA2ox4	CAAT-box	CAAT	1507	4	+	promoter-related elements	common cis-acting element in promoter and enhancer regions
itfGA2ox4	CAAT-box	CAAAT	1552	5	+	promoter-related elements	common cis-acting element in promoter and enhancer regions
itfGA2ox4	CAAT-box	CAAT	1600	4	+	promoter-related elements	common cis-acting element in promoter and enhancer regions
itfGA2ox4	CAAT-box	CAAAT	1608	5	+	promoter-related elements	common cis-acting element in promoter and enhancer regions
itfGA2ox4	CAAT-box	CAAT	1621	4	+	promoter-related elements	common cis-acting element in promoter and enhancer regions
itfGA2ox4	CAAT-box	CCCAATTT	1650	8	-	promoter-related elements	common cis-acting element in promoter and enhancer regions
itfGA2ox4	CAAT-box	CCAAT	1652	5	-	promoter-related elements	common cis-acting element in promoter and enhancer regions
itfGA2ox4	CAAT-box	CAAAT	1693	5	+	promoter-related elements	common cis-acting element in promoter and enhancer regions
itfGA2ox4	CAAT-box	CAAT	1699	4	+	promoter-related elements	common cis-acting element in promoter and enhancer regions
itfGA2ox4	CAAT-box	CAAT	1827	4	-	promoter-related elements	common cis-acting element in promoter and enhancer regions
itfGA2ox4	CAAT-box	CCAAT	1876	5	-	promoter-related elements	common cis-acting element in promoter and enhancer regions
itfGA2ox4	CAAT-box	CAAT	1883	4	-	promoter-related elements	common cis-acting element in promoter and enhancer regions
itfGA2ox4	CAAT-box	CCAAT	1934	5	+	promoter-related elements	common cis-acting element in promoter and enhancer regions
itfGA2ox4	CAAT-box	CAAT	1935	4	+	promoter-related elements	common cis-acting element in promoter and enhancer regions
itfGA2ox4	O2-site	GATGATGTGG	75	9	-	development-related elements	cis-acting regulatory element involved in zein metabolism regulation
itfGA2ox4	O2-site	GATGACATGG	1777	9	-	development-related elements	cis-acting regulatory element involved in zein metabolism regulation
itfGA2ox4	GC-motif	CCCCCG	1109	6	-	environmental stress-related elements	enhancer-like element involved in anoxic specific inducibility
itfGA2ox4	G-box	TAACACGTAG	167	9	-	light-responsive elements	cis-acting regulatory element involved in light responsiveness
itfGA2ox4	G-box	TACGTG	168	6	+	light-responsive elements	cis-acting regulatory element involved in light responsiveness
itfGA2ox4	G-box	CACGAC	277	6	-	light-responsive elements	cis-acting regulatory element involved in light responsiveness
itfGA2ox4	G-box	CACGTC	416	6	-	light-responsive elements	cis-acting regulatory element involved in light responsiveness
itfGA2ox4	CAT-box	GCCACT	1225	6	-	development-related elements	cis-acting regulatory element related to meristem expression
itfGA2ox4	Box 4	ATTAAT	367	6	+	light-responsive elements	part of a conserved DNA module involved in light responsiveness
itfGA2ox4	Box 4	ATTAAT	386	6	+	light-responsive elements	part of a conserved DNA module involved in light responsiveness
itfGA2ox4	Box 4	ATTAAT	735	6	+	light-responsive elements	part of a conserved DNA module involved in light responsiveness
itfGA2ox4	Box 4	ATTAAT	1398	6	-	light-responsive elements	part of a conserved DNA module involved in light responsiveness
itfGA2ox4	Box 4	ATTAAT	1454	6	-	light-responsive elements	part of a conserved DNA module involved in light responsiveness
itfGA2ox4	Box 4	ATTAAT	1524	6	-	light-responsive elements	part of a conserved DNA module involved in light responsiveness
itfGA2ox4	Box 4	ATTAAT	1573	6	-	light-responsive elements	part of a conserved DNA module involved in light responsiveness
itfGA2ox4	Box 4	ATTAAT	1716	6	-	light-responsive elements	part of a conserved DNA module involved in light responsiveness
itfGA2ox4	WUN-motif	AAATTTCCT	1237	9	-	environmental stress-related elements	wound-responsive element
itfGA2ox4	LAMP-element	CTTTATCA	156	8	+	light-responsive elements	part of a light responsive element
itfGA2ox4	ABRE	ACGTG	169	5	+	hormone-responsive elements	cis-acting element involved in the abscisic acid responsiveness
itfGA2ox4	ABRE	ACGTG	417	5	+	hormone-responsive elements	cis-acting element involved in the abscisic acid responsiveness
itfGA2ox4	AT~TATA-box	TATATA	121	6	+	promoter-related elements	core promotor element
itfGA2ox4	AT~TATA-box	TATATA	443	6	+	promoter-related elements	core promotor element
itfGA2ox4	AT~TATA-box	TATATA	569	6	+	promoter-related elements	core promotor element
itfGA2ox4	AT~TATA-box	TATATA	1154	6	-	promoter-related elements	core promotor element
itfGA2ox4	AT~TATA-box	TATATA	1218	6	-	promoter-related elements	core promotor element
itfGA2ox4	AT~TATA-box	TATATA	1850	6	-	promoter-related elements	core promotor element
itfGA2ox4	AT~TATA-box	TATATA	1852	6	-	promoter-related elements	core promotor element
itfGA2ox4	AT~TATA-box	TATATA	1854	6	-	promoter-related elements	core promotor element
itfGA2ox4	AT~TATA-box	TATATA	1861	6	-	promoter-related elements	core promotor element
itfGA2ox4	AT~TATA-box	TATATA	1863	6	-	promoter-related elements	core promotor element
itfGA2ox4	AT~TATA-box	TATATA	1907	6	-	promoter-related elements	core promotor element
itfGA2ox4	TGACG-motif	TGACG	265	5	+	hormone-responsive elements	cis-acting regulatory element involved in the MeJA-responsiveness
itfGA2ox4	TGACG-motif	TGACG	450	5	+	hormone-responsive elements	cis-acting regulatory element involved in the MeJA-responsiveness
itfGA2ox4	as-1	TGACG	265	5	+	promoter-related elements	Part of the promoter of the Arabidopsis gene encoding Pro dehydrogenase (ProDH), a mitochondrial enzyme involved in the first step of the conversion of Pro to glutamic acid. The ProDH gene in Arabidopsis is up-regulated by rehydration after dehydration but is down-regulated by dehydration. ProDH is also induced by L-Pro and hypoosmolarity
itfGA2ox4	as-1	TGACG	450	5	+	promoter-related elements	Part of the promoter of the Arabidopsis gene encoding Pro dehydrogenase (ProDH), a mitochondrial enzyme involved in the first step of the conversion of Pro to glutamic acid. The ProDH gene in Arabidopsis is up-regulated by rehydration after dehydration but is down-regulated by dehydration. ProDH is also induced by L-Pro and hypoosmolarity
itfGA2ox4	LTR	CCGAAA	1344	6	+	environmental stress-related elements	cis-acting element involved in low-temperature responsiveness
itfGA2ox4	MYB-like sequence	TAACCA	792	6	-	site-binding related elements	possible MYB binding region
itfGA2ox4	MYB-like sequence	TAACCA	1822	6	+	site-binding related elements	possible MYB binding region
itfGA2ox4	Unnamed__4	CTCC	40	4	+	other elements	uknown
itfGA2ox4	Unnamed__4	CTCC	104	4	+	other elements	uknown
itfGA2ox4	Unnamed__4	CTCC	139	4	+	other elements	uknown
itfGA2ox4	Unnamed__4	CTCC	206	4	+	other elements	uknown
itfGA2ox4	Unnamed__4	CTCC	467	4	+	other elements	uknown
itfGA2ox4	Unnamed__4	CTCC	542	4	-	other elements	uknown
itfGA2ox4	Unnamed__4	CTCC	593	4	+	other elements	uknown
itfGA2ox4	Unnamed__4	CTCC	695	4	-	other elements	uknown
itfGA2ox4	Unnamed__4	CTCC	743	4	-	other elements	uknown
itfGA2ox4	Unnamed__4	CTCC	1099	4	+	other elements	uknown
itfGA2ox4	Unnamed__4	CTCC	1391	4	+	other elements	uknown
itfGA2ox4	Unnamed__4	CTCC	1952	4	+	other elements	uknown
itfGA2ox4	ARE	AAACCA	821	6	-	environmental stress-related elements	cis-acting regulatory element essential for the anaerobic induction
itfGA2ox4	WRE3	CCACCT	1919	6	+	environmental stress-related elements	wound inducibility (third region)
itfGA3ox3	GATA-motif	AAGATAAGATT	798	10	-	light-responsive elements	part of a light responsive element
itfGA3ox3	GATA-motif	AAGGATAAGG	800	9	-	light-responsive elements	part of a light responsive element
itfGA3ox3	MYB-like sequence	TAACCA	1215	6	-	site-binding related elements	possible MYB binding region
itfGA3ox3	Unnamed__4	CTCC	120	4	-	other elements	uknown
itfGA3ox3	Unnamed__4	CTCC	159	4	-	other elements	uknown
itfGA3ox3	Unnamed__4	CTCC	381	4	-	other elements	uknown
itfGA3ox3	Unnamed__4	CTCC	427	4	+	other elements	uknown
itfGA3ox3	Unnamed__4	CTCC	439	4	+	other elements	uknown
itfGA3ox3	Unnamed__4	CTCC	554	4	-	other elements	uknown
itfGA3ox3	Unnamed__4	CTCC	815	4	-	other elements	uknown
itfGA3ox3	Unnamed__4	CTCC	1053	4	-	other elements	uknown
itfGA3ox3	Unnamed__4	CTCC	1149	4	-	other elements	uknown
itfGA3ox3	Unnamed__4	CTCC	1186	4	-	other elements	uknown
itfGA3ox3	Unnamed__4	CTCC	1916	4	+	other elements	uknown
itfGA3ox3	Unnamed__4	CTCC	1926	4	+	other elements	uknown
itfGA3ox3	3-AF1 binding site	TAAGAGAGGAA	1406	10	-	light-responsive elements	light responsive element
itfGA3ox3	3-AF1 binding site	TAAGAGAGGAA	1499	10	-	light-responsive elements	light responsive element
itfGA3ox3	ARE	AAACCA	998	6	-	environmental stress-related elements	cis-acting regulatory element essential for the anaerobic induction
itfGA3ox3	ARE	AAACCA	1125	6	-	environmental stress-related elements	cis-acting regulatory element essential for the anaerobic induction
itfGA3ox3	TGA-element	AACGAC	181	6	-	hormone-responsive elements	auxin-responsive element
itfGA3ox3	as-1	TGACG	62	5	-	promoter-related elements	Part of the promoter of the Arabidopsis gene encoding Pro dehydrogenase (ProDH), a mitochondrial enzyme involved in the first step of the conversion of Pro to glutamic acid. The ProDH gene in Arabidopsis is up-regulated by rehydration after dehydration but is down-regulated by dehydration. ProDH is also induced by L-Pro and hypoosmolarity
itfGA3ox3	as-1	TGACG	1025	5	+	promoter-related elements	Part of the promoter of the Arabidopsis gene encoding Pro dehydrogenase (ProDH), a mitochondrial enzyme involved in the first step of the conversion of Pro to glutamic acid. The ProDH gene in Arabidopsis is up-regulated by rehydration after dehydration but is down-regulated by dehydration. ProDH is also induced by L-Pro and hypoosmolarity
itfGA3ox3	TGACG-motif	TGACG	62	5	-	hormone-responsive elements	cis-acting regulatory element involved in the MeJA-responsiveness
itfGA3ox3	TGACG-motif	TGACG	1025	5	+	hormone-responsive elements	cis-acting regulatory element involved in the MeJA-responsiveness
itfGA3ox3	DRE1	ACCGAGA	14	7	-	environmental stress-related elements	drought and osmotic stress induction
itfGA3ox3	LTR	CCGAAA	332	6	-	environmental stress-related elements	cis-acting element involved in low-temperature responsiveness
itfGA3ox3	LTR	CCGAAA	594	6	+	environmental stress-related elements	cis-acting element involved in low-temperature responsiveness
itfGA3ox3	CCAAT-box	CAACGG	1049	6	+	site-binding related elements	MYBHv1 binding site
itfGA3ox3	AT~TATA-box	TATATA	351	6	+	promoter-related elements	core promotor element
itfGA3ox3	AT~TATA-box	TATATA	930	6	+	promoter-related elements	core promotor element
itfGA3ox3	TATA	TATAAAAT	1336	8	+	promoter-related elements	core promotor element
itfGA3ox3	AuxRR-core	GGTCCAT	104	7	+	hormone-responsive elements	cis-acting regulatory element involved in auxin responsiveness
itfGA3ox3	TC-rich repeats	ATTCTCTAAC	985	9	+	environmental stress-related elements	cis-acting element involved in defense and stress responsiveness
itfGA3ox3	Box 4	ATTAAT	1168	6	-	light-responsive elements	part of a conserved DNA module involved in light responsiveness
itfGA3ox3	Unnamed__6	taTAAATATct	699	10	-	other elements	uknown
itfGA3ox3	Unnamed__6	taTAAATATct	1567	10	+	other elements	uknown
itfGA3ox3	TCT-motif	TCTTAC	1390	6	-	light-responsive elements	part of a light responsive element
itfGA3ox3	CAAT-box	CAAAT	38	5	+	promoter-related elements	common cis-acting element in promoter and enhancer regions
itfGA3ox3	CAAT-box	CAAT	72	4	-	promoter-related elements	common cis-acting element in promoter and enhancer regions
itfGA3ox3	CAAT-box	CCAAT	166	5	-	promoter-related elements	common cis-acting element in promoter and enhancer regions
itfGA3ox3	CAAT-box	CAAT	174	4	+	promoter-related elements	common cis-acting element in promoter and enhancer regions
itfGA3ox3	CAAT-box	CCAAT	194	5	+	promoter-related elements	common cis-acting element in promoter and enhancer regions
itfGA3ox3	CAAT-box	CAAT	195	4	+	promoter-related elements	common cis-acting element in promoter and enhancer regions
itfGA3ox3	CAAT-box	CAAAT	317	5	-	promoter-related elements	common cis-acting element in promoter and enhancer regions
itfGA3ox3	CAAT-box	CAAAT	376	5	+	promoter-related elements	common cis-acting element in promoter and enhancer regions
itfGA3ox3	CAAT-box	CAAT	400	4	+	promoter-related elements	common cis-acting element in promoter and enhancer regions
itfGA3ox3	CAAT-box	CAAAT	457	5	-	promoter-related elements	common cis-acting element in promoter and enhancer regions
itfGA3ox3	CAAT-box	CAAT	495	4	+	promoter-related elements	common cis-acting element in promoter and enhancer regions
itfGA3ox3	CAAT-box	CAAT	527	4	-	promoter-related elements	common cis-acting element in promoter and enhancer regions
itfGA3ox3	CAAT-box	CAAAT	565	5	+	promoter-related elements	common cis-acting element in promoter and enhancer regions
itfGA3ox3	CAAT-box	CAAAT	603	5	+	promoter-related elements	common cis-acting element in promoter and enhancer regions
itfGA3ox3	CAAT-box	CAAT	789	4	+	promoter-related elements	common cis-acting element in promoter and enhancer regions
itfGA3ox3	CAAT-box	CAAT	840	4	-	promoter-related elements	common cis-acting element in promoter and enhancer regions
itfGA3ox3	CAAT-box	CAAT	861	4	-	promoter-related elements	common cis-acting element in promoter and enhancer regions
itfGA3ox3	CAAT-box	CAAAT	919	5	+	promoter-related elements	common cis-acting element in promoter and enhancer regions
itfGA3ox3	CAAT-box	CAAAT	964	5	+	promoter-related elements	common cis-acting element in promoter and enhancer regions
itfGA3ox3	CAAT-box	CCAAT	994	5	+	promoter-related elements	common cis-acting element in promoter and enhancer regions
itfGA3ox3	CAAT-box	CAAT	995	4	+	promoter-related elements	common cis-acting element in promoter and enhancer regions
itfGA3ox3	CAAT-box	CAAT	1006	4	-	promoter-related elements	common cis-acting element in promoter and enhancer regions
itfGA3ox3	CAAT-box	CAAT	1023	4	-	promoter-related elements	common cis-acting element in promoter and enhancer regions
itfGA3ox3	CAAT-box	CAAT	1071	4	-	promoter-related elements	common cis-acting element in promoter and enhancer regions
itfGA3ox3	CAAT-box	CAAT	1080	4	-	promoter-related elements	common cis-acting element in promoter and enhancer regions
itfGA3ox3	CAAT-box	CAAT	1103	4	+	promoter-related elements	common cis-acting element in promoter and enhancer regions
itfGA3ox3	CAAT-box	CAAT	1119	4	-	promoter-related elements	common cis-acting element in promoter and enhancer regions
itfGA3ox3	CAAT-box	CAAT	1133	4	+	promoter-related elements	common cis-acting element in promoter and enhancer regions
itfGA3ox3	CAAT-box	CAAT	1144	4	-	promoter-related elements	common cis-acting element in promoter and enhancer regions
itfGA3ox3	CAAT-box	CAAAT	1178	5	-	promoter-related elements	common cis-acting element in promoter and enhancer regions
itfGA3ox3	CAAT-box	CAAT	1237	4	-	promoter-related elements	common cis-acting element in promoter and enhancer regions
itfGA3ox3	CAAT-box	CAAT	1472	4	+	promoter-related elements	common cis-acting element in promoter and enhancer regions
itfGA3ox3	CAAT-box	CAAAT	1535	5	-	promoter-related elements	common cis-acting element in promoter and enhancer regions
itfGA3ox3	CAAT-box	CAAAT	1580	5	-	promoter-related elements	common cis-acting element in promoter and enhancer regions
itfGA3ox3	CAAT-box	CAAAT	1625	5	-	promoter-related elements	common cis-acting element in promoter and enhancer regions
itfGA3ox3	CAAT-box	CAAAT	1670	5	-	promoter-related elements	common cis-acting element in promoter and enhancer regions
itfGA3ox3	CAAT-box	CAAAT	1758	5	-	promoter-related elements	common cis-acting element in promoter and enhancer regions
itfGA3ox3	CAAT-box	CAAAT	1802	5	-	promoter-related elements	common cis-acting element in promoter and enhancer regions
itfGA3ox3	CAAT-box	CAAAT	1848	5	-	promoter-related elements	common cis-acting element in promoter and enhancer regions
itfGA3ox3	CAAT-box	CAAT	1899	4	+	promoter-related elements	common cis-acting element in promoter and enhancer regions
itfGA3ox3	CAAT-box	CAAT	1954	4	+	promoter-related elements	common cis-acting element in promoter and enhancer regions
itfGA3ox3	ATCT-motif	AATCTAATCC	798	9	+	light-responsive elements	part of a conserved DNA module involved in light responsiveness
itfGA3ox3	ERE	ATTTTAAA	660	8	-	hormone-responsive elements	ethylene-responsive element
itfGA3ox3	ERE	ATTTTAAA	936	8	-	hormone-responsive elements	ethylene-responsive element
itfGA3ox3	AAGAA-motif	GAAAGAA	1700	7	+	other elements	uknown
itfGA3ox3	AAGAA-motif	GAAAGAA	1743	7	+	other elements	uknown
itfGA3ox3	AAGAA-motif	GAAAGAA	1787	7	+	other elements	uknown
itfGA3ox3	MYC	CATTTG	376	6	-	hormone-responsive elements	cis-acting regulatory element involved in the MeJA-responsive
itfGA3ox3	MYC	CATTTG	565	6	-	hormone-responsive elements	cis-acting regulatory element involved in the MeJA-responsive
itfGA3ox3	MYC	CATTTG	919	6	-	hormone-responsive elements	cis-acting regulatory element involved in the MeJA-responsive
itfGA3ox3	CGTCA-motif	CGTCA	62	5	+	hormone-responsive elements	cis-acting regulatory element involved in the MeJA-responsiveness
itfGA3ox3	CGTCA-motif	CGTCA	1025	5	-	hormone-responsive elements	cis-acting regulatory element involved in the MeJA-responsiveness
itfGA3ox3	I-box	GTATAAGGCC	823	9	-	light-responsive elements	part of a light responsive element
itfGA3ox3	TATA-box	TATACA	98	6	-	promoter-related elements	core promoter element around -30 of transcription start
itfGA3ox3	TATA-box	TATA	100	4	+	promoter-related elements	core promoter element around -30 of transcription start
itfGA3ox3	TATA-box	TATA	246	4	+	promoter-related elements	core promoter element around -30 of transcription start
itfGA3ox3	TATA-box	TATA	268	4	+	promoter-related elements	core promoter element around -30 of transcription start
itfGA3ox3	TATA-box	ATATAA	274	6	+	promoter-related elements	core promoter element around -30 of transcription start
itfGA3ox3	TATA-box	TATA	275	4	+	promoter-related elements	core promoter element around -30 of transcription start
itfGA3ox3	TATA-box	TATAAAT	311	7	-	promoter-related elements	core promoter element around -30 of transcription start
itfGA3ox3	TATA-box	TATAAA	312	6	-	promoter-related elements	core promoter element around -30 of transcription start
itfGA3ox3	TATA-box	TATAA	313	5	-	promoter-related elements	core promoter element around -30 of transcription start
itfGA3ox3	TATA-box	TATA	314	4	+	promoter-related elements	core promoter element around -30 of transcription start
itfGA3ox3	TATA-box	TATATAA	350	7	-	promoter-related elements	core promoter element around -30 of transcription start
itfGA3ox3	TATA-box	TATATA	351	6	+	promoter-related elements	core promoter element around -30 of transcription start
itfGA3ox3	TATA-box	ATATAA	352	6	+	promoter-related elements	core promoter element around -30 of transcription start
itfGA3ox3	TATA-box	TATA	353	4	+	promoter-related elements	core promoter element around -30 of transcription start
itfGA3ox3	TATA-box	ATTATA	402	6	+	promoter-related elements	core promoter element around -30 of transcription start
itfGA3ox3	TATA-box	TATAA	403	5	-	promoter-related elements	core promoter element around -30 of transcription start
itfGA3ox3	TATA-box	TATA	404	4	+	promoter-related elements	core promoter element around -30 of transcription start
itfGA3ox3	TATA-box	TATA	453	4	+	promoter-related elements	core promoter element around -30 of transcription start
itfGA3ox3	TATA-box	TATA	607	4	+	promoter-related elements	core promoter element around -30 of transcription start
itfGA3ox3	TATA-box	taTATAAAtc	694	9	-	promoter-related elements	core promoter element around -30 of transcription start
itfGA3ox3	TATA-box	TATA	738	4	+	promoter-related elements	core promoter element around -30 of transcription start
itfGA3ox3	TATA-box	TATAAA	826	6	-	promoter-related elements	core promoter element around -30 of transcription start
itfGA3ox3	TATA-box	TATAA	827	5	-	promoter-related elements	core promoter element around -30 of transcription start
itfGA3ox3	TATA-box	TATA	828	4	+	promoter-related elements	core promoter element around -30 of transcription start
itfGA3ox3	TATA-box	TACAAAA	882	7	-	promoter-related elements	core promoter element around -30 of transcription start
itfGA3ox3	TATA-box	taTATAAAtc	926	9	-	promoter-related elements	core promoter element around -30 of transcription start
itfGA3ox3	TATA-box	TATATAA	929	7	-	promoter-related elements	core promoter element around -30 of transcription start
itfGA3ox3	TATA-box	TATATA	930	6	+	promoter-related elements	core promoter element around -30 of transcription start
itfGA3ox3	TATA-box	ATATAT	931	6	+	promoter-related elements	core promoter element around -30 of transcription start
itfGA3ox3	TATA-box	TATA	932	4	+	promoter-related elements	core promoter element around -30 of transcription start
itfGA3ox3	TATA-box	TATTTAAA	934	8	+	promoter-related elements	core promoter element around -30 of transcription start
itfGA3ox3	TATA-box	TACAAAA	1207	7	-	promoter-related elements	core promoter element around -30 of transcription start
itfGA3ox3	TATA-box	TACAAAA	1222	7	-	promoter-related elements	core promoter element around -30 of transcription start
itfGA3ox3	TATA-box	TATTTAAA	1227	8	+	promoter-related elements	core promoter element around -30 of transcription start
itfGA3ox3	TATA-box	TATA	1303	4	-	promoter-related elements	core promoter element around -30 of transcription start
itfGA3ox3	TATA-box	ccTATAAAaa	1334	9	+	promoter-related elements	core promoter element around -30 of transcription start
itfGA3ox3	TATA-box	TATA	1336	4	-	promoter-related elements	core promoter element around -30 of transcription start
itfGA3ox3	TATA-box	ATATAT	1617	6	-	promoter-related elements	core promoter element around -30 of transcription start
itfGA3ox3	TATA-box	TATA	1618	4	-	promoter-related elements	core promoter element around -30 of transcription start
itfGA3ox3	TATA-box	ATATAA	1901	6	+	promoter-related elements	core promoter element around -30 of transcription start
itfGA3ox3	TATA-box	TATA	1902	4	-	promoter-related elements	core promoter element around -30 of transcription start
itfGA3ox3	MYB recognition site	CCGTTG	1049	6	-	development-related elements	Part of the promoter of the Arabidopsis gene encoding Pro dehydrogenase (ProDH), a mitochondrial enzyme involved in the first step of the conversion of Pro to glutamic acid. The ProDH gene in Arabidopsis is up-regulated by rehydration after dehydration but is down-regulated by dehydration. ProDH is also induced by L-Pro and hypoosmolarity
itfGA3ox3	GT1-motif	GGTTAA	1920	6	-	light-responsive elements	light responsive element
itfGA3ox3	MYB	CAACCA	295	6	-	promoter-related elements	Part of the RNR1b promoter. The RB/E2F pathway is involved in the control of the G1/S transition of the eukaryotic cell cycle. Ribonucleotide reductase (RNR) is a key enzyme in the pathway of DNA synthesis. It catalyzes the reduction of ribonucleoside diphosphates (NDPs) in deoxyribonucleoside diphosphates (dNDPs), a rate-limiting step in DNA synthesis
itfGA3ox3	MYB	TAACCA	1215	6	-	promoter-related elements	Part of the RNR1b promoter. The RB/E2F pathway is involved in the control of the G1/S transition of the eukaryotic cell cycle. Ribonucleotide reductase (RNR) is a key enzyme in the pathway of DNA synthesis. It catalyzes the reduction of ribonucleoside diphosphates (NDPs) in deoxyribonucleoside diphosphates (dNDPs), a rate-limiting step in DNA synthesis
itfGA3ox4	CCGTCC motif	CCGTCC	871	6	-	promoter-related elements	Part of the H3 promoter. Induction of histone gene expression at the G1/S transition of the cell cycle is shown to be essentially directed by an increase in the transcription rate in response to cellular signals occurring at the initiation step of DNA replication
itfGA3ox4	ABRE4	CACGTA	298	6	+	hormone-responsive elements	ABA (abscisic acid) response
itfGA3ox4	CAAT-box	CAAT	1	4	-	promoter-related elements	common cis-acting element in promoter and enhancer regions
itfGA3ox4	CAAT-box	CAAT	48	4	-	promoter-related elements	common cis-acting element in promoter and enhancer regions
itfGA3ox4	CAAT-box	CAAT	187	4	-	promoter-related elements	common cis-acting element in promoter and enhancer regions
itfGA3ox4	CAAT-box	CAAT	198	4	+	promoter-related elements	common cis-acting element in promoter and enhancer regions
itfGA3ox4	CAAT-box	CAAT	238	4	+	promoter-related elements	common cis-acting element in promoter and enhancer regions
itfGA3ox4	CAAT-box	CAAT	257	4	+	promoter-related elements	common cis-acting element in promoter and enhancer regions
itfGA3ox4	CAAT-box	CAAT	265	4	+	promoter-related elements	common cis-acting element in promoter and enhancer regions
itfGA3ox4	CAAT-box	CAAT	309	4	-	promoter-related elements	common cis-acting element in promoter and enhancer regions
itfGA3ox4	CAAT-box	CAAT	322	4	+	promoter-related elements	common cis-acting element in promoter and enhancer regions
itfGA3ox4	CAAT-box	CAAT	377	4	+	promoter-related elements	common cis-acting element in promoter and enhancer regions
itfGA3ox4	CAAT-box	CAAAT	404	5	+	promoter-related elements	common cis-acting element in promoter and enhancer regions
itfGA3ox4	CAAT-box	CCAAT	449	5	+	promoter-related elements	common cis-acting element in promoter and enhancer regions
itfGA3ox4	CAAT-box	CAAT	450	4	+	promoter-related elements	common cis-acting element in promoter and enhancer regions
itfGA3ox4	CAAT-box	CAAAT	487	5	+	promoter-related elements	common cis-acting element in promoter and enhancer regions
itfGA3ox4	CAAT-box	CAAT	495	4	-	promoter-related elements	common cis-acting element in promoter and enhancer regions
itfGA3ox4	CAAT-box	CAAT	528	4	+	promoter-related elements	common cis-acting element in promoter and enhancer regions
itfGA3ox4	CAAT-box	CAAT	613	4	-	promoter-related elements	common cis-acting element in promoter and enhancer regions
itfGA3ox4	CAAT-box	CAAT	628	4	+	promoter-related elements	common cis-acting element in promoter and enhancer regions
itfGA3ox4	CAAT-box	CAAAT	654	5	+	promoter-related elements	common cis-acting element in promoter and enhancer regions
itfGA3ox4	CAAT-box	CAAT	671	4	+	promoter-related elements	common cis-acting element in promoter and enhancer regions
itfGA3ox4	CAAT-box	CCAAT	756	5	+	promoter-related elements	common cis-acting element in promoter and enhancer regions
itfGA3ox4	CAAT-box	CAAT	757	4	+	promoter-related elements	common cis-acting element in promoter and enhancer regions
itfGA3ox4	CAAT-box	CAAT	805	4	-	promoter-related elements	common cis-acting element in promoter and enhancer regions
itfGA3ox4	CAAT-box	CCAAT	879	5	+	promoter-related elements	common cis-acting element in promoter and enhancer regions
itfGA3ox4	CAAT-box	CAAT	880	4	+	promoter-related elements	common cis-acting element in promoter and enhancer regions
itfGA3ox4	CAAT-box	CAAT	989	4	-	promoter-related elements	common cis-acting element in promoter and enhancer regions
itfGA3ox4	CAAT-box	CAAT	994	4	-	promoter-related elements	common cis-acting element in promoter and enhancer regions
itfGA3ox4	CAAT-box	CCAAT	1097	5	-	promoter-related elements	common cis-acting element in promoter and enhancer regions
itfGA3ox4	CAAT-box	CCAAT	1223	5	+	promoter-related elements	common cis-acting element in promoter and enhancer regions
itfGA3ox4	CAAT-box	CAAT	1224	4	+	promoter-related elements	common cis-acting element in promoter and enhancer regions
itfGA3ox4	CAAT-box	CAAT	1226	4	-	promoter-related elements	common cis-acting element in promoter and enhancer regions
itfGA3ox4	CAAT-box	CAAT	1287	4	+	promoter-related elements	common cis-acting element in promoter and enhancer regions
itfGA3ox4	CAAT-box	CAAT	1388	4	+	promoter-related elements	common cis-acting element in promoter and enhancer regions
itfGA3ox4	CAAT-box	CCAAT	1456	5	+	promoter-related elements	common cis-acting element in promoter and enhancer regions
itfGA3ox4	CAAT-box	CAAT	1457	4	+	promoter-related elements	common cis-acting element in promoter and enhancer regions
itfGA3ox4	CAAT-box	CAAT	1528	4	-	promoter-related elements	common cis-acting element in promoter and enhancer regions
itfGA3ox4	CAAT-box	CAAT	1532	4	-	promoter-related elements	common cis-acting element in promoter and enhancer regions
itfGA3ox4	CAAT-box	CAAAT	1712	5	-	promoter-related elements	common cis-acting element in promoter and enhancer regions
itfGA3ox4	CAAT-box	CAAAT	1782	5	-	promoter-related elements	common cis-acting element in promoter and enhancer regions
itfGA3ox4	CAAT-box	CAAAT	1825	5	+	promoter-related elements	common cis-acting element in promoter and enhancer regions
itfGA3ox4	CAAT-box	CAAAT	1832	5	+	promoter-related elements	common cis-acting element in promoter and enhancer regions
itfGA3ox4	CAAT-box	CAAAT	1858	5	-	promoter-related elements	common cis-acting element in promoter and enhancer regions
itfGA3ox4	CAAT-box	CAAAT	1869	5	-	promoter-related elements	common cis-acting element in promoter and enhancer regions
itfGA3ox4	CAAT-box	CAAT	1923	4	-	promoter-related elements	common cis-acting element in promoter and enhancer regions
itfGA3ox4	TCA-element	CCATCTTTTT	1515	9	-	hormone-responsive elements	cis-acting element involved in salicylic acid responsiveness
itfGA3ox4	TCA-element	CCATCTTTTT	1953	9	+	hormone-responsive elements	cis-acting element involved in salicylic acid responsiveness
itfGA3ox4	Unnamed__1	CGTGG	14	5	-	other elements	uknown
itfGA3ox4	Unnamed__1	CGTGG	867	5	-	other elements	uknown
itfGA3ox4	G-box	TACGTG	298	6	-	light-responsive elements	cis-acting regulatory element involved in light responsiveness
itfGA3ox4	G-box	TAACACGTAG	925	9	-	light-responsive elements	cis-acting regulatory element involved in light responsiveness
itfGA3ox4	MYC	CATTTG	487	6	-	hormone-responsive elements	cis-acting regulatory element involved in the MeJA-responsive
itfGA3ox4	MYC	CAATTG	1224	6	-	hormone-responsive elements	cis-acting regulatory element involved in the MeJA-responsive
itfGA3ox4	MYC	CATTTG	1825	6	-	hormone-responsive elements	cis-acting regulatory element involved in the MeJA-responsive
itfGA3ox4	MYC	CATTTG	1832	6	-	hormone-responsive elements	cis-acting regulatory element involved in the MeJA-responsive
itfGA3ox4	MYC	CATTTG	1857	6	+	hormone-responsive elements	cis-acting regulatory element involved in the MeJA-responsive
itfGA3ox4	MYC	CATTTG	1868	6	+	hormone-responsive elements	cis-acting regulatory element involved in the MeJA-responsive
itfGA3ox4	AAGAA-motif	GAAAGAA	1744	7	+	other elements	uknown
itfGA3ox4	TATA-box	TACATAAA	25	8	-	promoter-related elements	core promoter element around -30 of transcription start
itfGA3ox4	TATA-box	ATATAT	52	6	+	promoter-related elements	core promoter element around -30 of transcription start
itfGA3ox4	TATA-box	TATA	53	4	+	promoter-related elements	core promoter element around -30 of transcription start
itfGA3ox4	TATA-box	TATAA	65	5	-	promoter-related elements	core promoter element around -30 of transcription start
itfGA3ox4	TATA-box	TATA	66	4	+	promoter-related elements	core promoter element around -30 of transcription start
itfGA3ox4	TATA-box	ATATAA	72	6	+	promoter-related elements	core promoter element around -30 of transcription start
itfGA3ox4	TATA-box	TATA	73	4	+	promoter-related elements	core promoter element around -30 of transcription start
itfGA3ox4	TATA-box	TATA	107	4	+	promoter-related elements	core promoter element around -30 of transcription start
itfGA3ox4	TATA-box	TATATAA	130	7	-	promoter-related elements	core promoter element around -30 of transcription start
itfGA3ox4	TATA-box	TATATA	131	6	+	promoter-related elements	core promoter element around -30 of transcription start
itfGA3ox4	TATA-box	ATATAT	132	6	+	promoter-related elements	core promoter element around -30 of transcription start
itfGA3ox4	TATA-box	TATATA	133	6	+	promoter-related elements	core promoter element around -30 of transcription start
itfGA3ox4	TATA-box	ATATAT	134	6	+	promoter-related elements	core promoter element around -30 of transcription start
itfGA3ox4	TATA-box	TATA	135	4	+	promoter-related elements	core promoter element around -30 of transcription start
itfGA3ox4	TATA-box	TATA	201	4	+	promoter-related elements	core promoter element around -30 of transcription start
itfGA3ox4	TATA-box	ATATAT	215	6	+	promoter-related elements	core promoter element around -30 of transcription start
itfGA3ox4	TATA-box	TATATA	216	6	+	promoter-related elements	core promoter element around -30 of transcription start
itfGA3ox4	TATA-box	TATA	218	4	+	promoter-related elements	core promoter element around -30 of transcription start
itfGA3ox4	TATA-box	ATATAT	259	6	+	promoter-related elements	core promoter element around -30 of transcription start
itfGA3ox4	TATA-box	TATA	260	4	+	promoter-related elements	core promoter element around -30 of transcription start
itfGA3ox4	TATA-box	ATATAA	267	6	+	promoter-related elements	core promoter element around -30 of transcription start
itfGA3ox4	TATA-box	TATA	268	4	+	promoter-related elements	core promoter element around -30 of transcription start
itfGA3ox4	TATA-box	TATA	337	4	+	promoter-related elements	core promoter element around -30 of transcription start
itfGA3ox4	TATA-box	TATACA	367	6	-	promoter-related elements	core promoter element around -30 of transcription start
itfGA3ox4	TATA-box	TATA	369	4	+	promoter-related elements	core promoter element around -30 of transcription start
itfGA3ox4	TATA-box	TATTTAAA	423	8	-	promoter-related elements	core promoter element around -30 of transcription start
itfGA3ox4	TATA-box	ATATAT	428	6	+	promoter-related elements	core promoter element around -30 of transcription start
itfGA3ox4	TATA-box	TATATA	429	6	+	promoter-related elements	core promoter element around -30 of transcription start
itfGA3ox4	TATA-box	TATA	431	4	+	promoter-related elements	core promoter element around -30 of transcription start
itfGA3ox4	TATA-box	ATATAT	459	6	+	promoter-related elements	core promoter element around -30 of transcription start
itfGA3ox4	TATA-box	TATA	460	4	+	promoter-related elements	core promoter element around -30 of transcription start
itfGA3ox4	TATA-box	TATAA	578	5	-	promoter-related elements	core promoter element around -30 of transcription start
itfGA3ox4	TATA-box	TATA	579	4	+	promoter-related elements	core promoter element around -30 of transcription start
itfGA3ox4	TATA-box	TATA	947	4	+	promoter-related elements	core promoter element around -30 of transcription start
itfGA3ox4	TATA-box	ATATAT	968	6	+	promoter-related elements	core promoter element around -30 of transcription start
itfGA3ox4	TATA-box	TATA	969	4	+	promoter-related elements	core promoter element around -30 of transcription start
itfGA3ox4	TATA-box	TATA	982	4	+	promoter-related elements	core promoter element around -30 of transcription start
itfGA3ox4	TATA-box	TATAAATA	1037	8	-	promoter-related elements	core promoter element around -30 of transcription start
itfGA3ox4	TATA-box	TATAAAT	1038	7	-	promoter-related elements	core promoter element around -30 of transcription start
itfGA3ox4	TATA-box	TATAAA	1039	6	-	promoter-related elements	core promoter element around -30 of transcription start
itfGA3ox4	TATA-box	TATAA	1040	5	-	promoter-related elements	core promoter element around -30 of transcription start
itfGA3ox4	TATA-box	TATA	1041	4	-	promoter-related elements	core promoter element around -30 of transcription start
itfGA3ox4	TATA-box	ATTATA	1115	6	+	promoter-related elements	core promoter element around -30 of transcription start
itfGA3ox4	TATA-box	TATAA	1116	5	-	promoter-related elements	core promoter element around -30 of transcription start
itfGA3ox4	TATA-box	TATA	1117	4	-	promoter-related elements	core promoter element around -30 of transcription start
itfGA3ox4	TATA-box	TATA	1380	4	-	promoter-related elements	core promoter element around -30 of transcription start
itfGA3ox4	TATA-box	TATAAGAA	1578	8	-	promoter-related elements	core promoter element around -30 of transcription start
itfGA3ox4	TATA-box	TATAA	1581	5	-	promoter-related elements	core promoter element around -30 of transcription start
itfGA3ox4	TATA-box	TATA	1582	4	-	promoter-related elements	core promoter element around -30 of transcription start
itfGA3ox4	TATA-box	TATA	1592	4	-	promoter-related elements	core promoter element around -30 of transcription start
itfGA3ox4	TATA-box	ATATAT	1600	6	-	promoter-related elements	core promoter element around -30 of transcription start
itfGA3ox4	TATA-box	TATATA	1601	6	-	promoter-related elements	core promoter element around -30 of transcription start
itfGA3ox4	TATA-box	ATATAT	1602	6	-	promoter-related elements	core promoter element around -30 of transcription start
itfGA3ox4	TATA-box	TATATA	1603	6	-	promoter-related elements	core promoter element around -30 of transcription start
itfGA3ox4	TATA-box	ATATAT	1604	6	-	promoter-related elements	core promoter element around -30 of transcription start
itfGA3ox4	TATA-box	TATATA	1605	6	-	promoter-related elements	core promoter element around -30 of transcription start
itfGA3ox4	TATA-box	ATATAT	1606	6	-	promoter-related elements	core promoter element around -30 of transcription start
itfGA3ox4	TATA-box	TATATA	1607	6	-	promoter-related elements	core promoter element around -30 of transcription start
itfGA3ox4	TATA-box	ATATAT	1608	6	-	promoter-related elements	core promoter element around -30 of transcription start
itfGA3ox4	TATA-box	TATATA	1609	6	-	promoter-related elements	core promoter element around -30 of transcription start
itfGA3ox4	TATA-box	ATATAT	1610	6	-	promoter-related elements	core promoter element around -30 of transcription start
itfGA3ox4	TATA-box	TATATA	1611	6	-	promoter-related elements	core promoter element around -30 of transcription start
itfGA3ox4	TATA-box	ATATAT	1612	6	-	promoter-related elements	core promoter element around -30 of transcription start
itfGA3ox4	TATA-box	TATATA	1613	6	-	promoter-related elements	core promoter element around -30 of transcription start
itfGA3ox4	TATA-box	ATATAT	1614	6	-	promoter-related elements	core promoter element around -30 of transcription start
itfGA3ox4	TATA-box	TATATA	1615	6	-	promoter-related elements	core promoter element around -30 of transcription start
itfGA3ox4	TATA-box	ATATAT	1616	6	-	promoter-related elements	core promoter element around -30 of transcription start
itfGA3ox4	TATA-box	TATATA	1617	6	-	promoter-related elements	core promoter element around -30 of transcription start
itfGA3ox4	TATA-box	ATATAT	1618	6	-	promoter-related elements	core promoter element around -30 of transcription start
itfGA3ox4	TATA-box	TATATA	1619	6	-	promoter-related elements	core promoter element around -30 of transcription start
itfGA3ox4	TATA-box	ATATAT	1620	6	-	promoter-related elements	core promoter element around -30 of transcription start
itfGA3ox4	TATA-box	TATATA	1621	6	-	promoter-related elements	core promoter element around -30 of transcription start
itfGA3ox4	TATA-box	ATATAT	1622	6	-	promoter-related elements	core promoter element around -30 of transcription start
itfGA3ox4	TATA-box	TATATA	1623	6	-	promoter-related elements	core promoter element around -30 of transcription start
itfGA3ox4	TATA-box	ATATAT	1624	6	-	promoter-related elements	core promoter element around -30 of transcription start
itfGA3ox4	TATA-box	TATATA	1625	6	-	promoter-related elements	core promoter element around -30 of transcription start
itfGA3ox4	TATA-box	ATATAT	1626	6	-	promoter-related elements	core promoter element around -30 of transcription start
itfGA3ox4	TATA-box	TATATA	1627	6	-	promoter-related elements	core promoter element around -30 of transcription start
itfGA3ox4	TATA-box	ATATAT	1628	6	-	promoter-related elements	core promoter element around -30 of transcription start
itfGA3ox4	TATA-box	TATATA	1629	6	-	promoter-related elements	core promoter element around -30 of transcription start
itfGA3ox4	TATA-box	ATATAT	1630	6	-	promoter-related elements	core promoter element around -30 of transcription start
itfGA3ox4	TATA-box	TATATA	1631	6	-	promoter-related elements	core promoter element around -30 of transcription start
itfGA3ox4	TATA-box	ATATAT	1632	6	-	promoter-related elements	core promoter element around -30 of transcription start
itfGA3ox4	TATA-box	TATATA	1633	6	-	promoter-related elements	core promoter element around -30 of transcription start
itfGA3ox4	TATA-box	ATATAT	1634	6	-	promoter-related elements	core promoter element around -30 of transcription start
itfGA3ox4	TATA-box	TATATA	1635	6	-	promoter-related elements	core promoter element around -30 of transcription start
itfGA3ox4	TATA-box	ATATAT	1636	6	-	promoter-related elements	core promoter element around -30 of transcription start
itfGA3ox4	TATA-box	TATA	1637	4	-	promoter-related elements	core promoter element around -30 of transcription start
itfGA3ox4	TATA-box	TATTTAAA	1675	8	+	promoter-related elements	core promoter element around -30 of transcription start
itfGA3ox4	TATA-box	TATAAA	1886	6	-	promoter-related elements	core promoter element around -30 of transcription start
itfGA3ox4	TATA-box	TATAA	1887	5	-	promoter-related elements	core promoter element around -30 of transcription start
itfGA3ox4	TATA-box	TATA	1888	4	-	promoter-related elements	core promoter element around -30 of transcription start
itfGA3ox4	MYB	TAACCA	285	6	+	promoter-related elements	Part of the RNR1b promoter. The RB/E2F pathway is involved in the control of the G1/S transition of the eukaryotic cell cycle. Ribonucleotide reductase (RNR) is a key enzyme in the pathway of DNA synthesis. It catalyzes the reduction of ribonucleoside diphosphates (NDPs) in deoxyribonucleoside diphosphates (dNDPs), a rate-limiting step in DNA synthesis
itfGA3ox4	MYB	TAACCA	753	6	+	promoter-related elements	Part of the RNR1b promoter. The RB/E2F pathway is involved in the control of the G1/S transition of the eukaryotic cell cycle. Ribonucleotide reductase (RNR) is a key enzyme in the pathway of DNA synthesis. It catalyzes the reduction of ribonucleoside diphosphates (NDPs) in deoxyribonucleoside diphosphates (dNDPs), a rate-limiting step in DNA synthesis
itfGA3ox4	MYB	CAACCA	789	6	-	promoter-related elements	Part of the RNR1b promoter. The RB/E2F pathway is involved in the control of the G1/S transition of the eukaryotic cell cycle. Ribonucleotide reductase (RNR) is a key enzyme in the pathway of DNA synthesis. It catalyzes the reduction of ribonucleoside diphosphates (NDPs) in deoxyribonucleoside diphosphates (dNDPs), a rate-limiting step in DNA synthesis
itfGA3ox4	ABRE3a	TACGTG	298	6	-	hormone-responsive elements	abscisic acid responsice element 3a
itfGA3ox4	ATCT-motif	AATCTAATCC	1159	9	+	light-responsive elements	part of a conserved DNA module involved in light responsiveness
itfGA3ox4	MYC	TCTCTTA	61	7	+	hormone-responsive elements	cis-acting regulatory element involved in the MeJA-responsive
itfGA3ox4	A-box	CCGTCC	871	6	-	promoter-related elements	cis-acting regulatory element
itfGA3ox4	CCGTCC-box	CCGTCC	871	6	-	development-related elements	cis-acting regulatory element related to meristem specific activation
itfGA3ox4	GATA-motif	AAGGATAAGG	704	9	+	light-responsive elements	part of a light responsive element
itfGA3ox4	GATA-motif	AAGGATAAGG	710	9	+	light-responsive elements	part of a light responsive element
itfGA3ox4	G-Box	CACGTT	1774	6	-	light-responsive elements	cis-acting regulatory element involved in light responsiveness
itfGA3ox4	G-Box	TCCACATGGCA	1823	10	+	light-responsive elements	cis-acting regulatory element involved in light responsiveness
itfGA3ox4	Myb	TAACTG	1657	6	+	promoter-related elements	Part of the RNR1b promoter. The RB/E2F pathway is involved in the control of the G1/S transition of the eukaryotic cell cycle. Ribonucleotide reductase (RNR) is a key enzyme in the pathway of DNA synthesis. It catalyzes the reduction of ribonucleoside diphosphates (NDPs) in deoxyribonucleoside diphosphates (dNDPs), a rate-limiting step in DNA synthesis
itfGA3ox4	Unnamed__4	CTCC	974	4	-	other elements	uknown
itfGA3ox4	Unnamed__4	CTCC	1019	4	+	other elements	uknown
itfGA3ox4	Unnamed__4	CTCC	1029	4	-	other elements	uknown
itfGA3ox4	Unnamed__4	CTCC	1101	4	-	other elements	uknown
itfGA3ox4	Unnamed__4	CTCC	1294	4	+	other elements	uknown
itfGA3ox4	Unnamed__4	CTCC	1365	4	+	other elements	uknown
itfGA3ox4	Unnamed__4	CTCC	1766	4	-	other elements	uknown
itfGA3ox4	Unnamed__4	CTCC	1944	4	+	other elements	uknown
itfGA3ox4	MYB-like sequence	TAACCA	285	6	+	site-binding related elements	possible MYB binding region
itfGA3ox4	MYB-like sequence	TAACCA	753	6	+	site-binding related elements	possible MYB binding region
itfGA3ox4	ARE	AAACCA	96	6	+	environmental stress-related elements	cis-acting regulatory element essential for the anaerobic induction
itfGA3ox4	ARE	AAACCA	886	6	-	environmental stress-related elements	cis-acting regulatory element essential for the anaerobic induction
itfGA3ox4	Box II	ACACGTTGT	1772	9	-	light-responsive elements	part of a light responsive element
itfGA3ox4	AuxRR-core	GGTCCAT	1242	7	+	hormone-responsive elements	cis-acting regulatory element involved in auxin responsiveness
itfGA3ox4	MRE	AACCTAA	1563	7	-	light-responsive elements	MYB binding site involved in light responsiveness
itfGA3ox4	STRE	AGGGG	1941	5	-	environmental stress-related elements	activation by heat shock, osmotic stress, low pH, nutrient starvation
itfGA3ox4	TC-rich repeats	ATTCTCTAAC	738	9	+	environmental stress-related elements	cis-acting element involved in defense and stress responsiveness
itfGA3ox4	Box 4	ATTAAT	84	6	+	light-responsive elements	part of a conserved DNA module involved in light responsiveness
itfGA3ox4	Box 4	ATTAAT	332	6	+	light-responsive elements	part of a conserved DNA module involved in light responsiveness
itfGA3ox4	Box 4	ATTAAT	507	6	+	light-responsive elements	part of a conserved DNA module involved in light responsiveness
itfGA3ox4	Box 4	ATTAAT	622	6	+	light-responsive elements	part of a conserved DNA module involved in light responsiveness
itfGA3ox4	Box 4	ATTAAT	648	6	+	light-responsive elements	part of a conserved DNA module involved in light responsiveness
itfGA3ox4	Box 4	ATTAAT	657	6	+	light-responsive elements	part of a conserved DNA module involved in light responsiveness
itfGA3ox4	Box 4	ATTAAT	1596	6	-	light-responsive elements	part of a conserved DNA module involved in light responsiveness
itfGA3ox4	WUN-motif	TTATTACAT	117	9	-	environmental stress-related elements	wound-responsive element
itfGA3ox4	WUN-motif	CAATTACAT	238	9	+	environmental stress-related elements	wound-responsive element
itfGA3ox4	Unnamed__6	taTAAATATct	131	10	+	other elements	uknown
itfGA3ox4	ABRE	ACGTG	298	5	-	hormone-responsive elements	cis-acting element involved in the abscisic acid responsiveness
itfGA3ox4	ABRE	ACGTG	1775	5	+	hormone-responsive elements	cis-acting element involved in the abscisic acid responsiveness
itfGA3ox4	AT~TATA-box	TATATA	131	6	+	promoter-related elements	core promotor element
itfGA3ox4	AT~TATA-box	TATATA	133	6	+	promoter-related elements	core promotor element
itfGA3ox4	AT~TATA-box	TATATA	216	6	+	promoter-related elements	core promotor element
itfGA3ox4	AT~TATA-box	TATATA	429	6	+	promoter-related elements	core promotor element
itfGA3ox4	AT~TATA-box	TATATA	1601	6	-	promoter-related elements	core promotor element
itfGA3ox4	AT~TATA-box	TATATA	1603	6	-	promoter-related elements	core promotor element
itfGA3ox4	AT~TATA-box	TATATA	1605	6	-	promoter-related elements	core promotor element
itfGA3ox4	AT~TATA-box	TATATA	1607	6	-	promoter-related elements	core promotor element
itfGA3ox4	AT~TATA-box	TATATA	1609	6	-	promoter-related elements	core promotor element
itfGA3ox4	AT~TATA-box	TATATA	1611	6	-	promoter-related elements	core promotor element
itfGA3ox4	AT~TATA-box	TATATA	1613	6	-	promoter-related elements	core promotor element
itfGA3ox4	AT~TATA-box	TATATA	1615	6	-	promoter-related elements	core promotor element
itfGA3ox4	AT~TATA-box	TATATA	1617	6	-	promoter-related elements	core promotor element
itfGA3ox4	AT~TATA-box	TATATA	1619	6	-	promoter-related elements	core promotor element
itfGA3ox4	AT~TATA-box	TATATA	1621	6	-	promoter-related elements	core promotor element
itfGA3ox4	AT~TATA-box	TATATA	1623	6	-	promoter-related elements	core promotor element
itfGA3ox4	AT~TATA-box	TATATA	1625	6	-	promoter-related elements	core promotor element
itfGA3ox4	AT~TATA-box	TATATA	1627	6	-	promoter-related elements	core promotor element
itfGA3ox4	AT~TATA-box	TATATA	1629	6	-	promoter-related elements	core promotor element
itfGA3ox4	AT~TATA-box	TATATA	1631	6	-	promoter-related elements	core promotor element
itfGA3ox4	AT~TATA-box	TATATA	1633	6	-	promoter-related elements	core promotor element
itfGA3ox4	AT~TATA-box	TATATA	1635	6	-	promoter-related elements	core promotor element
itfGA3ox5	MYB-like sequence	TAACCA	1234	6	+	site-binding related elements	possible MYB binding region
itfGA3ox5	MYB-like sequence	TAACCA	1799	6	+	site-binding related elements	possible MYB binding region
itfGA3ox5	Unnamed__4	CTCC	232	4	+	other elements	uknown
itfGA3ox5	Unnamed__4	CTCC	538	4	+	other elements	uknown
itfGA3ox5	Unnamed__4	CTCC	548	4	-	other elements	uknown
itfGA3ox5	Unnamed__4	CTCC	573	4	-	other elements	uknown
itfGA3ox5	Unnamed__4	CTCC	623	4	-	other elements	uknown
itfGA3ox5	Unnamed__4	CTCC	673	4	-	other elements	uknown
itfGA3ox5	Unnamed__4	CTCC	839	4	-	other elements	uknown
itfGA3ox5	Unnamed__4	CTCC	1624	4	+	other elements	uknown
itfGA3ox5	Myb	TAACTG	450	6	+	promoter-related elements	Part of the RNR1b promoter. The RB/E2F pathway is involved in the control of the G1/S transition of the eukaryotic cell cycle. Ribonucleotide reductase (RNR) is a key enzyme in the pathway of DNA synthesis. It catalyzes the reduction of ribonucleoside diphosphates (NDPs) in deoxyribonucleoside diphosphates (dNDPs), a rate-limiting step in DNA synthesis
itfGA3ox5	Myb	CAACTG	716	6	-	promoter-related elements	Part of the RNR1b promoter. The RB/E2F pathway is involved in the control of the G1/S transition of the eukaryotic cell cycle. Ribonucleotide reductase (RNR) is a key enzyme in the pathway of DNA synthesis. It catalyzes the reduction of ribonucleoside diphosphates (NDPs) in deoxyribonucleoside diphosphates (dNDPs), a rate-limiting step in DNA synthesis
itfGA3ox5	Myb	TAACTG	962	6	+	promoter-related elements	Part of the RNR1b promoter. The RB/E2F pathway is involved in the control of the G1/S transition of the eukaryotic cell cycle. Ribonucleotide reductase (RNR) is a key enzyme in the pathway of DNA synthesis. It catalyzes the reduction of ribonucleoside diphosphates (NDPs) in deoxyribonucleoside diphosphates (dNDPs), a rate-limiting step in DNA synthesis
itfGA3ox5	Myb	TAACTG	1274	6	+	promoter-related elements	Part of the RNR1b promoter. The RB/E2F pathway is involved in the control of the G1/S transition of the eukaryotic cell cycle. Ribonucleotide reductase (RNR) is a key enzyme in the pathway of DNA synthesis. It catalyzes the reduction of ribonucleoside diphosphates (NDPs) in deoxyribonucleoside diphosphates (dNDPs), a rate-limiting step in DNA synthesis
itfGA3ox5	Myb	TAACTG	1847	6	+	promoter-related elements	Part of the RNR1b promoter. The RB/E2F pathway is involved in the control of the G1/S transition of the eukaryotic cell cycle. Ribonucleotide reductase (RNR) is a key enzyme in the pathway of DNA synthesis. It catalyzes the reduction of ribonucleoside diphosphates (NDPs) in deoxyribonucleoside diphosphates (dNDPs), a rate-limiting step in DNA synthesis
itfGA3ox5	chs-CMA1a	TTACTTAA	321	8	-	light-responsive elements	part of a light responsive element
itfGA3ox5	TATC-box	TATCCCA	301	7	-	hormone-responsive elements	cis-acting element involved in gibberellin-responsiveness
itfGA3ox5	CCAAT-box	CAACGG	1446	6	+	site-binding related elements	MYBHv1 binding site
itfGA3ox5	AT~TATA-box	TATATA	313	6	+	promoter-related elements	core promotor element
itfGA3ox5	AT~TATA-box	TATATA	849	6	+	promoter-related elements	core promotor element
itfGA3ox5	AT~TATA-box	TATATA	1000	6	-	promoter-related elements	core promotor element
itfGA3ox5	AT~TATA-box	TATATA	1312	6	-	promoter-related elements	core promotor element
itfGA3ox5	AT~TATA-box	TATATA	1492	6	-	promoter-related elements	core promotor element
itfGA3ox5	AT~TATA-box	TATATA	1889	6	-	promoter-related elements	core promotor element
itfGA3ox5	AT~TATA-box	TATATA	1891	6	-	promoter-related elements	core promotor element
itfGA3ox5	AT~TATA-box	TATATA	1893	6	-	promoter-related elements	core promotor element
itfGA3ox5	AT~TATA-box	TATATA	1895	6	-	promoter-related elements	core promotor element
itfGA3ox5	AT~TATA-box	TATATA	1897	6	-	promoter-related elements	core promotor element
itfGA3ox5	MBS	CAACTG	716	6	-	environmental stress-related elements	MYB binding site involved in drought-inducibility
itfGA3ox5	STRE	AGGGG	1925	5	-	environmental stress-related elements	activation by heat shock, osmotic stress, low pH, nutrient starvation
itfGA3ox5	Unnamed__1	CGTGG	835	5	+	other elements	uknown
itfGA3ox5	Unnamed__1	CGTGG	1171	5	+	other elements	uknown
itfGA3ox5	Unnamed__1	CGTGG	1298	5	+	other elements	uknown
itfGA3ox5	W box	TTGACC	1543	6	+	other elements	uknown
itfGA3ox5	CAAT-box	CAAT	1	4	-	promoter-related elements	common cis-acting element in promoter and enhancer regions
itfGA3ox5	CAAT-box	CAAT	7	4	+	promoter-related elements	common cis-acting element in promoter and enhancer regions
itfGA3ox5	CAAT-box	CAAT	17	4	-	promoter-related elements	common cis-acting element in promoter and enhancer regions
itfGA3ox5	CAAT-box	CAAT	21	4	+	promoter-related elements	common cis-acting element in promoter and enhancer regions
itfGA3ox5	CAAT-box	CCAAT	43	5	+	promoter-related elements	common cis-acting element in promoter and enhancer regions
itfGA3ox5	CAAT-box	CAAT	44	4	+	promoter-related elements	common cis-acting element in promoter and enhancer regions
itfGA3ox5	CAAT-box	CAAT	46	4	-	promoter-related elements	common cis-acting element in promoter and enhancer regions
itfGA3ox5	CAAT-box	CAAT	50	4	+	promoter-related elements	common cis-acting element in promoter and enhancer regions
itfGA3ox5	CAAT-box	CAAAT	76	5	-	promoter-related elements	common cis-acting element in promoter and enhancer regions
itfGA3ox5	CAAT-box	CAAT	82	4	+	promoter-related elements	common cis-acting element in promoter and enhancer regions
itfGA3ox5	CAAT-box	CAAT	120	4	+	promoter-related elements	common cis-acting element in promoter and enhancer regions
itfGA3ox5	CAAT-box	CCAAT	139	5	+	promoter-related elements	common cis-acting element in promoter and enhancer regions
itfGA3ox5	CAAT-box	CAAT	140	4	+	promoter-related elements	common cis-acting element in promoter and enhancer regions
itfGA3ox5	CAAT-box	CAAT	148	4	+	promoter-related elements	common cis-acting element in promoter and enhancer regions
itfGA3ox5	CAAT-box	CAAT	150	4	-	promoter-related elements	common cis-acting element in promoter and enhancer regions
itfGA3ox5	CAAT-box	CAAAT	162	5	+	promoter-related elements	common cis-acting element in promoter and enhancer regions
itfGA3ox5	CAAT-box	CAAT	222	4	+	promoter-related elements	common cis-acting element in promoter and enhancer regions
itfGA3ox5	CAAT-box	CAAT	285	4	-	promoter-related elements	common cis-acting element in promoter and enhancer regions
itfGA3ox5	CAAT-box	CAAAT	336	5	-	promoter-related elements	common cis-acting element in promoter and enhancer regions
itfGA3ox5	CAAT-box	CAAT	394	4	-	promoter-related elements	common cis-acting element in promoter and enhancer regions
itfGA3ox5	CAAT-box	CAAT	407	4	-	promoter-related elements	common cis-acting element in promoter and enhancer regions
itfGA3ox5	CAAT-box	CAAT	569	4	+	promoter-related elements	common cis-acting element in promoter and enhancer regions
itfGA3ox5	CAAT-box	CAAT	582	4	-	promoter-related elements	common cis-acting element in promoter and enhancer regions
itfGA3ox5	CAAT-box	CAAT	639	4	-	promoter-related elements	common cis-acting element in promoter and enhancer regions
itfGA3ox5	CAAT-box	CAAT	682	4	-	promoter-related elements	common cis-acting element in promoter and enhancer regions
itfGA3ox5	CAAT-box	CAAT	702	4	+	promoter-related elements	common cis-acting element in promoter and enhancer regions
itfGA3ox5	CAAT-box	CCAAT	738	5	-	promoter-related elements	common cis-acting element in promoter and enhancer regions
itfGA3ox5	CAAT-box	CAAT	821	4	-	promoter-related elements	common cis-acting element in promoter and enhancer regions
itfGA3ox5	CAAT-box	CAAAT	872	5	-	promoter-related elements	common cis-acting element in promoter and enhancer regions
itfGA3ox5	CAAT-box	CAAAT	913	5	-	promoter-related elements	common cis-acting element in promoter and enhancer regions
itfGA3ox5	CAAT-box	CAAAT	937	5	-	promoter-related elements	common cis-acting element in promoter and enhancer regions
itfGA3ox5	CAAT-box	CAAT	997	4	+	promoter-related elements	common cis-acting element in promoter and enhancer regions
itfGA3ox5	CAAT-box	CAAAT	1023	5	-	promoter-related elements	common cis-acting element in promoter and enhancer regions
itfGA3ox5	CAAT-box	CAAT	1080	4	-	promoter-related elements	common cis-acting element in promoter and enhancer regions
itfGA3ox5	CAAT-box	CAAAT	1117	5	-	promoter-related elements	common cis-acting element in promoter and enhancer regions
itfGA3ox5	CAAT-box	CAAAT	1238	5	+	promoter-related elements	common cis-acting element in promoter and enhancer regions
itfGA3ox5	CAAT-box	CAAAT	1254	5	-	promoter-related elements	common cis-acting element in promoter and enhancer regions
itfGA3ox5	CAAT-box	CAAAT	1318	5	-	promoter-related elements	common cis-acting element in promoter and enhancer regions
itfGA3ox5	CAAT-box	CAAAT	1344	5	+	promoter-related elements	common cis-acting element in promoter and enhancer regions
itfGA3ox5	CAAT-box	CAAAT	1421	5	-	promoter-related elements	common cis-acting element in promoter and enhancer regions
itfGA3ox5	CAAT-box	CAAT	1489	4	+	promoter-related elements	common cis-acting element in promoter and enhancer regions
itfGA3ox5	CAAT-box	CAAAT	1515	5	-	promoter-related elements	common cis-acting element in promoter and enhancer regions
itfGA3ox5	CAAT-box	CAAT	1542	4	-	promoter-related elements	common cis-acting element in promoter and enhancer regions
itfGA3ox5	CAAT-box	CAAAT	1565	5	-	promoter-related elements	common cis-acting element in promoter and enhancer regions
itfGA3ox5	CAAT-box	CCAAT	1579	5	-	promoter-related elements	common cis-acting element in promoter and enhancer regions
itfGA3ox5	CAAT-box	CAAT	1597	4	-	promoter-related elements	common cis-acting element in promoter and enhancer regions
itfGA3ox5	CAAT-box	CAAT	1639	4	-	promoter-related elements	common cis-acting element in promoter and enhancer regions
itfGA3ox5	CAAT-box	CAAAT	1701	5	-	promoter-related elements	common cis-acting element in promoter and enhancer regions
itfGA3ox5	CAAT-box	CAAAT	1818	5	-	promoter-related elements	common cis-acting element in promoter and enhancer regions
itfGA3ox5	CAAT-box	CAAT	1886	4	+	promoter-related elements	common cis-acting element in promoter and enhancer regions
itfGA3ox5	TCT-motif	TCTTAC	266	6	-	light-responsive elements	part of a light responsive element
itfGA3ox5	TCT-motif	TCTTAC	816	6	-	light-responsive elements	part of a light responsive element
itfGA3ox5	TCT-motif	TCTTAC	1152	6	-	light-responsive elements	part of a light responsive element
itfGA3ox5	TCT-motif	TCTTAC	1265	6	-	light-responsive elements	part of a light responsive element
itfGA3ox5	ERE	ATTTTAAA	1085	8	+	hormone-responsive elements	ethylene-responsive element
itfGA3ox5	ERE	ATTTTAAA	1222	8	+	hormone-responsive elements	ethylene-responsive element
itfGA3ox5	ERE	ATTTTAAA	1678	8	-	hormone-responsive elements	ethylene-responsive element
itfGA3ox5	I-box	AGATAAGG	1713	8	+	light-responsive elements	part of a light responsive element
itfGA3ox5	TATA-box	TACAAAA	93	7	+	promoter-related elements	core promoter element around -30 of transcription start
itfGA3ox5	TATA-box	ATTATA	104	6	+	promoter-related elements	core promoter element around -30 of transcription start
itfGA3ox5	TATA-box	TATAA	105	5	-	promoter-related elements	core promoter element around -30 of transcription start
itfGA3ox5	TATA-box	TATA	106	4	+	promoter-related elements	core promoter element around -30 of transcription start
itfGA3ox5	TATA-box	ATATAA	168	6	+	promoter-related elements	core promoter element around -30 of transcription start
itfGA3ox5	TATA-box	TATA	169	4	+	promoter-related elements	core promoter element around -30 of transcription start
itfGA3ox5	TATA-box	ATATAT	312	6	+	promoter-related elements	core promoter element around -30 of transcription start
itfGA3ox5	TATA-box	TATATA	313	6	+	promoter-related elements	core promoter element around -30 of transcription start
itfGA3ox5	TATA-box	ATATAA	314	6	+	promoter-related elements	core promoter element around -30 of transcription start
itfGA3ox5	TATA-box	TATA	315	4	+	promoter-related elements	core promoter element around -30 of transcription start
itfGA3ox5	TATA-box	TATAAA	795	6	-	promoter-related elements	core promoter element around -30 of transcription start
itfGA3ox5	TATA-box	TATAA	796	5	-	promoter-related elements	core promoter element around -30 of transcription start
itfGA3ox5	TATA-box	TATA	797	4	+	promoter-related elements	core promoter element around -30 of transcription start
itfGA3ox5	TATA-box	TATATA	849	6	+	promoter-related elements	core promoter element around -30 of transcription start
itfGA3ox5	TATA-box	ATATAA	850	6	+	promoter-related elements	core promoter element around -30 of transcription start
itfGA3ox5	TATA-box	TATA	851	4	+	promoter-related elements	core promoter element around -30 of transcription start
itfGA3ox5	TATA-box	ATATAT	999	6	-	promoter-related elements	core promoter element around -30 of transcription start
itfGA3ox5	TATA-box	TATATA	1000	6	-	promoter-related elements	core promoter element around -30 of transcription start
itfGA3ox5	TATA-box	ATATAA	1001	6	+	promoter-related elements	core promoter element around -30 of transcription start
itfGA3ox5	TATA-box	TATA	1002	4	-	promoter-related elements	core promoter element around -30 of transcription start
itfGA3ox5	TATA-box	TATTTAAA	1067	8	+	promoter-related elements	core promoter element around -30 of transcription start
itfGA3ox5	TATA-box	ATATAA	1136	6	+	promoter-related elements	core promoter element around -30 of transcription start
itfGA3ox5	TATA-box	TATA	1137	4	-	promoter-related elements	core promoter element around -30 of transcription start
itfGA3ox5	TATA-box	ATATAA	1186	6	+	promoter-related elements	core promoter element around -30 of transcription start
itfGA3ox5	TATA-box	TATA	1187	4	-	promoter-related elements	core promoter element around -30 of transcription start
itfGA3ox5	TATA-box	TATTTAAA	1207	8	+	promoter-related elements	core promoter element around -30 of transcription start
itfGA3ox5	TATA-box	ATATAT	1311	6	-	promoter-related elements	core promoter element around -30 of transcription start
itfGA3ox5	TATA-box	TATATA	1312	6	-	promoter-related elements	core promoter element around -30 of transcription start
itfGA3ox5	TATA-box	ATATAA	1313	6	+	promoter-related elements	core promoter element around -30 of transcription start
itfGA3ox5	TATA-box	TATA	1314	4	-	promoter-related elements	core promoter element around -30 of transcription start
itfGA3ox5	TATA-box	ATATAT	1325	6	-	promoter-related elements	core promoter element around -30 of transcription start
itfGA3ox5	TATA-box	TATA	1326	4	-	promoter-related elements	core promoter element around -30 of transcription start
itfGA3ox5	TATA-box	TATTTAAA	1334	8	+	promoter-related elements	core promoter element around -30 of transcription start
itfGA3ox5	TATA-box	ATATAT	1491	6	-	promoter-related elements	core promoter element around -30 of transcription start
itfGA3ox5	TATA-box	TATATA	1492	6	-	promoter-related elements	core promoter element around -30 of transcription start
itfGA3ox5	TATA-box	ATATAA	1493	6	+	promoter-related elements	core promoter element around -30 of transcription start
itfGA3ox5	TATA-box	TATA	1494	4	-	promoter-related elements	core promoter element around -30 of transcription start
itfGA3ox5	TATA-box	ATATAT	1507	6	-	promoter-related elements	core promoter element around -30 of transcription start
itfGA3ox5	TATA-box	TATA	1508	4	-	promoter-related elements	core promoter element around -30 of transcription start
itfGA3ox5	TATA-box	TATAAA	1632	6	-	promoter-related elements	core promoter element around -30 of transcription start
itfGA3ox5	TATA-box	TATAA	1633	5	-	promoter-related elements	core promoter element around -30 of transcription start
itfGA3ox5	TATA-box	TATA	1634	4	-	promoter-related elements	core promoter element around -30 of transcription start
itfGA3ox5	TATA-box	TATA	1656	4	-	promoter-related elements	core promoter element around -30 of transcription start
itfGA3ox5	TATA-box	ATATAT	1728	6	-	promoter-related elements	core promoter element around -30 of transcription start
itfGA3ox5	TATA-box	TATA	1729	4	-	promoter-related elements	core promoter element around -30 of transcription start
itfGA3ox5	TATA-box	TATTTAAA	1737	8	+	promoter-related elements	core promoter element around -30 of transcription start
itfGA3ox5	TATA-box	ATATAT	1888	6	-	promoter-related elements	core promoter element around -30 of transcription start
itfGA3ox5	TATA-box	TATATA	1889	6	-	promoter-related elements	core promoter element around -30 of transcription start
itfGA3ox5	TATA-box	ATATAT	1890	6	-	promoter-related elements	core promoter element around -30 of transcription start
itfGA3ox5	TATA-box	TATATA	1891	6	-	promoter-related elements	core promoter element around -30 of transcription start
itfGA3ox5	TATA-box	ATATAT	1892	6	-	promoter-related elements	core promoter element around -30 of transcription start
itfGA3ox5	TATA-box	TATATA	1893	6	-	promoter-related elements	core promoter element around -30 of transcription start
itfGA3ox5	TATA-box	ATATAT	1894	6	-	promoter-related elements	core promoter element around -30 of transcription start
itfGA3ox5	TATA-box	TATATA	1895	6	-	promoter-related elements	core promoter element around -30 of transcription start
itfGA3ox5	TATA-box	ATATAT	1896	6	-	promoter-related elements	core promoter element around -30 of transcription start
itfGA3ox5	TATA-box	TATATA	1897	6	-	promoter-related elements	core promoter element around -30 of transcription start
itfGA3ox5	TATA-box	ATATAA	1898	6	+	promoter-related elements	core promoter element around -30 of transcription start
itfGA3ox5	TATA-box	TATA	1899	4	-	promoter-related elements	core promoter element around -30 of transcription start
itfGA3ox5	Myb-binding site	CAACAG	587	6	-	promoter-related elements	Part of the RNR1b promoter. The RB/E2F pathway is involved in the control of the G1/S transition of the eukaryotic cell cycle. Ribonucleotide reductase (RNR) is a key enzyme in the pathway of DNA synthesis. It catalyzes the reduction of ribonucleoside diphosphates (NDPs) in deoxyribonucleoside diphosphates (dNDPs), a rate-limiting step in DNA synthesis
itfGA3ox5	Myb-binding site	CAACAG	648	6	+	promoter-related elements	Part of the RNR1b promoter. The RB/E2F pathway is involved in the control of the G1/S transition of the eukaryotic cell cycle. Ribonucleotide reductase (RNR) is a key enzyme in the pathway of DNA synthesis. It catalyzes the reduction of ribonucleoside diphosphates (NDPs) in deoxyribonucleoside diphosphates (dNDPs), a rate-limiting step in DNA synthesis
itfGA3ox5	Myb-binding site	CAACAG	687	6	-	promoter-related elements	Part of the RNR1b promoter. The RB/E2F pathway is involved in the control of the G1/S transition of the eukaryotic cell cycle. Ribonucleotide reductase (RNR) is a key enzyme in the pathway of DNA synthesis. It catalyzes the reduction of ribonucleoside diphosphates (NDPs) in deoxyribonucleoside diphosphates (dNDPs), a rate-limiting step in DNA synthesis
itfGA3ox5	MYB recognition site	CCGTTG	1446	6	-	development-related elements	Part of the promoter of the Arabidopsis gene encoding Pro dehydrogenase (ProDH), a mitochondrial enzyme involved in the first step of the conversion of Pro to glutamic acid. The ProDH gene in Arabidopsis is up-regulated by rehydration after dehydration but is down-regulated by dehydration. ProDH is also induced by L-Pro and hypoosmolarity
itfGA3ox5	MYB	CAACCA	252	6	+	promoter-related elements	Part of the RNR1b promoter. The RB/E2F pathway is involved in the control of the G1/S transition of the eukaryotic cell cycle. Ribonucleotide reductase (RNR) is a key enzyme in the pathway of DNA synthesis. It catalyzes the reduction of ribonucleoside diphosphates (NDPs) in deoxyribonucleoside diphosphates (dNDPs), a rate-limiting step in DNA synthesis
itfGA3ox5	MYB	CAACAG	587	6	-	promoter-related elements	Part of the RNR1b promoter. The RB/E2F pathway is involved in the control of the G1/S transition of the eukaryotic cell cycle. Ribonucleotide reductase (RNR) is a key enzyme in the pathway of DNA synthesis. It catalyzes the reduction of ribonucleoside diphosphates (NDPs) in deoxyribonucleoside diphosphates (dNDPs), a rate-limiting step in DNA synthesis
itfGA3ox5	MYB	CAACAG	648	6	+	promoter-related elements	Part of the RNR1b promoter. The RB/E2F pathway is involved in the control of the G1/S transition of the eukaryotic cell cycle. Ribonucleotide reductase (RNR) is a key enzyme in the pathway of DNA synthesis. It catalyzes the reduction of ribonucleoside diphosphates (NDPs) in deoxyribonucleoside diphosphates (dNDPs), a rate-limiting step in DNA synthesis
itfGA3ox5	MYB	CAACAG	687	6	-	promoter-related elements	Part of the RNR1b promoter. The RB/E2F pathway is involved in the control of the G1/S transition of the eukaryotic cell cycle. Ribonucleotide reductase (RNR) is a key enzyme in the pathway of DNA synthesis. It catalyzes the reduction of ribonucleoside diphosphates (NDPs) in deoxyribonucleoside diphosphates (dNDPs), a rate-limiting step in DNA synthesis
itfGA3ox5	MYB	TAACCA	1234	6	+	promoter-related elements	Part of the RNR1b promoter. The RB/E2F pathway is involved in the control of the G1/S transition of the eukaryotic cell cycle. Ribonucleotide reductase (RNR) is a key enzyme in the pathway of DNA synthesis. It catalyzes the reduction of ribonucleoside diphosphates (NDPs) in deoxyribonucleoside diphosphates (dNDPs), a rate-limiting step in DNA synthesis
itfGA3ox5	MYB	CAACCA	1300	6	-	promoter-related elements	Part of the RNR1b promoter. The RB/E2F pathway is involved in the control of the G1/S transition of the eukaryotic cell cycle. Ribonucleotide reductase (RNR) is a key enzyme in the pathway of DNA synthesis. It catalyzes the reduction of ribonucleoside diphosphates (NDPs) in deoxyribonucleoside diphosphates (dNDPs), a rate-limiting step in DNA synthesis
itfGA3ox5	MYB	TAACCA	1799	6	+	promoter-related elements	Part of the RNR1b promoter. The RB/E2F pathway is involved in the control of the G1/S transition of the eukaryotic cell cycle. Ribonucleotide reductase (RNR) is a key enzyme in the pathway of DNA synthesis. It catalyzes the reduction of ribonucleoside diphosphates (NDPs) in deoxyribonucleoside diphosphates (dNDPs), a rate-limiting step in DNA synthesis
itfGA3ox5	GT1-motif	GGTTAA	1921	6	-	light-responsive elements	light responsive element
itfGA3ox5	AAGAA-motif	GAAAGAA	967	7	+	other elements	uknown
itfGA3ox5	AAGAA-motif	GAAAGAA	975	7	+	other elements	uknown
itfGA3ox5	AAGAA-motif	GAAAGAA	1279	7	+	other elements	uknown
itfGA3ox5	AAGAA-motif	gGTAAAGAAA	1425	9	+	other elements	uknown
itfGA3ox5	AAGAA-motif	GAAAGAA	1451	7	+	other elements	uknown
itfGA3ox5	AAGAA-motif	GAAAGAA	1686	7	+	other elements	uknown
itfGA3ox5	AAGAA-motif	GAAAGAA	1705	7	+	other elements	uknown
itfGA3ox5	MYC	CAATTG	44	6	+	hormone-responsive elements	cis-acting regulatory element involved in the MeJA-responsive
itfGA3ox5	MYC	CAATTG	148	6	+	hormone-responsive elements	cis-acting regulatory element involved in the MeJA-responsive
itfGA3ox5	MYC	CATGTG	297	6	+	hormone-responsive elements	cis-acting regulatory element involved in the MeJA-responsive
itfGA3ox6	ACE	CTAACGTATT	434	9	+	light-responsive elements	cis-acting element involved in light responsiveness
itfGA3ox6	Box 4	ATTAAT	543	6	+	light-responsive elements	part of a conserved DNA module involved in light responsiveness
itfGA3ox6	Box 4	ATTAAT	730	6	+	light-responsive elements	part of a conserved DNA module involved in light responsiveness
itfGA3ox6	Gap-box	CAAATGAA(A/G)A	1902	9	-	light-responsive elements	part of a light responsive element
itfGA3ox6	AE-box	AGAAACAA	226	8	-	light-responsive elements	part of a module for light response
itfGA3ox6	STRE	AGGGG	48	5	-	environmental stress-related elements	activation by heat shock, osmotic stress, low pH, nutrient starvation
itfGA3ox6	MRE	AACCTAA	431	7	+	light-responsive elements	MYB binding site involved in light responsiveness
itfGA3ox6	AT-rich element	ATAGAAATCAA	721	10	-	site-binding related elements	binding site of AT-rich DNA binding protein (ATBP-1)
itfGA3ox6	AT~TATA-box	TATATA	388	6	+	promoter-related elements	core promotor element
itfGA3ox6	AT~TATA-box	TATATA	569	6	+	promoter-related elements	core promotor element
itfGA3ox6	AT~TATA-box	TATATA	697	6	+	promoter-related elements	core promotor element
itfGA3ox6	AT~TATA-box	TATATA	760	6	+	promoter-related elements	core promotor element
itfGA3ox6	AT~TATA-box	TATATA	1879	6	-	promoter-related elements	core promotor element
itfGA3ox6	AT~TATA-box	TATATA	1881	6	-	promoter-related elements	core promotor element
itfGA3ox6	CCAAT-box	CAACGG	828	6	+	site-binding related elements	MYBHv1 binding site
itfGA3ox6	CCAAT-box	CAACGG	1193	6	+	site-binding related elements	MYBHv1 binding site
itfGA3ox6	CCAAT-box	CAACGG	1513	6	+	site-binding related elements	MYBHv1 binding site
itfGA3ox6	ABRE	ACGTG	459	5	+	hormone-responsive elements	cis-acting element involved in the abscisic acid responsiveness
itfGA3ox6	ABRE	ACGTG	834	5	+	hormone-responsive elements	cis-acting element involved in the abscisic acid responsiveness
itfGA3ox6	TGACG-motif	TGACG	183	5	-	hormone-responsive elements	cis-acting regulatory element involved in the MeJA-responsiveness
itfGA3ox6	as-1	TGACG	183	5	-	promoter-related elements	Part of the promoter of the Arabidopsis gene encoding Pro dehydrogenase (ProDH), a mitochondrial enzyme involved in the first step of the conversion of Pro to glutamic acid. The ProDH gene in Arabidopsis is up-regulated by rehydration after dehydration but is down-regulated by dehydration. ProDH is also induced by L-Pro and hypoosmolarity
itfGA3ox6	ARE	AAACCA	240	6	-	environmental stress-related elements	cis-acting regulatory element essential for the anaerobic induction
itfGA3ox6	ARE	AAACCA	684	6	-	environmental stress-related elements	cis-acting regulatory element essential for the anaerobic induction
itfGA3ox6	Unnamed__4	CTCC	401	4	+	other elements	uknown
itfGA3ox6	Unnamed__4	CTCC	677	4	+	other elements	uknown
itfGA3ox6	GATA-motif	AAGATAAGATT	488	10	-	light-responsive elements	part of a light responsive element
itfGA3ox6	ABRE3a	TACGTG	458	6	+	hormone-responsive elements	abscisic acid responsice element 3a
itfGA3ox6	Unnamed__2	AACCTAACCT	431	9	+	other elements	uknown
itfGA3ox6	TATA-box	TATA	89	4	+	promoter-related elements	core promoter element around -30 of transcription start
itfGA3ox6	TATA-box	ATATAT	145	6	+	promoter-related elements	core promoter element around -30 of transcription start
itfGA3ox6	TATA-box	TATA	146	4	+	promoter-related elements	core promoter element around -30 of transcription start
itfGA3ox6	TATA-box	TATAAAA	158	7	-	promoter-related elements	core promoter element around -30 of transcription start
itfGA3ox6	TATA-box	TATAAA	159	6	-	promoter-related elements	core promoter element around -30 of transcription start
itfGA3ox6	TATA-box	TATAA	160	5	-	promoter-related elements	core promoter element around -30 of transcription start
itfGA3ox6	TATA-box	TATA	161	4	+	promoter-related elements	core promoter element around -30 of transcription start
itfGA3ox6	TATA-box	ATATAA	189	6	+	promoter-related elements	core promoter element around -30 of transcription start
itfGA3ox6	TATA-box	TATA	190	4	+	promoter-related elements	core promoter element around -30 of transcription start
itfGA3ox6	TATA-box	TATA	331	4	+	promoter-related elements	core promoter element around -30 of transcription start
itfGA3ox6	TATA-box	TACAAAA	341	7	-	promoter-related elements	core promoter element around -30 of transcription start
itfGA3ox6	TATA-box	TATACA	344	6	-	promoter-related elements	core promoter element around -30 of transcription start
itfGA3ox6	TATA-box	TATA	346	4	+	promoter-related elements	core promoter element around -30 of transcription start
itfGA3ox6	TATA-box	TATATA	388	6	+	promoter-related elements	core promoter element around -30 of transcription start
itfGA3ox6	TATA-box	ATATAA	389	6	+	promoter-related elements	core promoter element around -30 of transcription start
itfGA3ox6	TATA-box	TATA	390	4	+	promoter-related elements	core promoter element around -30 of transcription start
itfGA3ox6	TATA-box	TATA	470	4	+	promoter-related elements	core promoter element around -30 of transcription start
itfGA3ox6	TATA-box	TATA	536	4	+	promoter-related elements	core promoter element around -30 of transcription start
itfGA3ox6	TATA-box	TATA	552	4	+	promoter-related elements	core promoter element around -30 of transcription start
itfGA3ox6	TATA-box	ATTATA	567	6	+	promoter-related elements	core promoter element around -30 of transcription start
itfGA3ox6	TATA-box	TATATAA	568	7	-	promoter-related elements	core promoter element around -30 of transcription start
itfGA3ox6	TATA-box	TATATA	569	6	+	promoter-related elements	core promoter element around -30 of transcription start
itfGA3ox6	TATA-box	ATATAT	570	6	+	promoter-related elements	core promoter element around -30 of transcription start
itfGA3ox6	TATA-box	TATA	571	4	+	promoter-related elements	core promoter element around -30 of transcription start
itfGA3ox6	TATA-box	ATATAT	580	6	+	promoter-related elements	core promoter element around -30 of transcription start
itfGA3ox6	TATA-box	TATA	581	4	+	promoter-related elements	core promoter element around -30 of transcription start
itfGA3ox6	TATA-box	TATACA	590	6	-	promoter-related elements	core promoter element around -30 of transcription start
itfGA3ox6	TATA-box	TATA	592	4	+	promoter-related elements	core promoter element around -30 of transcription start
itfGA3ox6	TATA-box	ATATAT	596	6	+	promoter-related elements	core promoter element around -30 of transcription start
itfGA3ox6	TATA-box	TATA	597	4	+	promoter-related elements	core promoter element around -30 of transcription start
itfGA3ox6	TATA-box	TATA	607	4	+	promoter-related elements	core promoter element around -30 of transcription start
itfGA3ox6	TATA-box	ATTATA	643	6	+	promoter-related elements	core promoter element around -30 of transcription start
itfGA3ox6	TATA-box	TATAA	644	5	-	promoter-related elements	core promoter element around -30 of transcription start
itfGA3ox6	TATA-box	TATA	645	4	+	promoter-related elements	core promoter element around -30 of transcription start
itfGA3ox6	TATA-box	TATA	655	4	+	promoter-related elements	core promoter element around -30 of transcription start
itfGA3ox6	TATA-box	ATATAT	696	6	+	promoter-related elements	core promoter element around -30 of transcription start
itfGA3ox6	TATA-box	TATATA	697	6	+	promoter-related elements	core promoter element around -30 of transcription start
itfGA3ox6	TATA-box	ATATAA	698	6	+	promoter-related elements	core promoter element around -30 of transcription start
itfGA3ox6	TATA-box	TATA	699	4	+	promoter-related elements	core promoter element around -30 of transcription start
itfGA3ox6	TATA-box	ATTATA	758	6	+	promoter-related elements	core promoter element around -30 of transcription start
itfGA3ox6	TATA-box	TATATAA	759	7	-	promoter-related elements	core promoter element around -30 of transcription start
itfGA3ox6	TATA-box	TATATA	760	6	+	promoter-related elements	core promoter element around -30 of transcription start
itfGA3ox6	TATA-box	ATATAA	761	6	+	promoter-related elements	core promoter element around -30 of transcription start
itfGA3ox6	TATA-box	TATA	762	4	+	promoter-related elements	core promoter element around -30 of transcription start
itfGA3ox6	TATA-box	TATTTAAA	1805	8	+	promoter-related elements	core promoter element around -30 of transcription start
itfGA3ox6	TATA-box	ATATAT	1878	6	-	promoter-related elements	core promoter element around -30 of transcription start
itfGA3ox6	TATA-box	TATATA	1879	6	-	promoter-related elements	core promoter element around -30 of transcription start
itfGA3ox6	TATA-box	ATATAT	1880	6	-	promoter-related elements	core promoter element around -30 of transcription start
itfGA3ox6	TATA-box	TATATA	1881	6	-	promoter-related elements	core promoter element around -30 of transcription start
itfGA3ox6	TATA-box	ATATAA	1882	6	+	promoter-related elements	core promoter element around -30 of transcription start
itfGA3ox6	TATA-box	TATA	1883	4	-	promoter-related elements	core promoter element around -30 of transcription start
itfGA3ox6	TATA-box	ATATAA	1930	6	+	promoter-related elements	core promoter element around -30 of transcription start
itfGA3ox6	TATA-box	TATA	1931	4	-	promoter-related elements	core promoter element around -30 of transcription start
itfGA3ox6	MYB recognition site	CCGTTG	828	6	-	development-related elements	Part of the promoter of the Arabidopsis gene encoding Pro dehydrogenase (ProDH), a mitochondrial enzyme involved in the first step of the conversion of Pro to glutamic acid. The ProDH gene in Arabidopsis is up-regulated by rehydration after dehydration but is down-regulated by dehydration. ProDH is also induced by L-Pro and hypoosmolarity
itfGA3ox6	MYB recognition site	CCGTTG	1193	6	-	development-related elements	Part of the promoter of the Arabidopsis gene encoding Pro dehydrogenase (ProDH), a mitochondrial enzyme involved in the first step of the conversion of Pro to glutamic acid. The ProDH gene in Arabidopsis is up-regulated by rehydration after dehydration but is down-regulated by dehydration. ProDH is also induced by L-Pro and hypoosmolarity
itfGA3ox6	MYB recognition site	CCGTTG	1513	6	-	development-related elements	Part of the promoter of the Arabidopsis gene encoding Pro dehydrogenase (ProDH), a mitochondrial enzyme involved in the first step of the conversion of Pro to glutamic acid. The ProDH gene in Arabidopsis is up-regulated by rehydration after dehydration but is down-regulated by dehydration. ProDH is also induced by L-Pro and hypoosmolarity
itfGA3ox6	CGTCA-motif	CGTCA	183	5	+	hormone-responsive elements	cis-acting regulatory element involved in the MeJA-responsiveness
itfGA3ox6	AAGAA-motif	GAAAGAA	176	7	-	other elements	uknown
itfGA3ox6	AAGAA-motif	GAAAGAA	878	7	+	other elements	uknown
itfGA3ox6	AAGAA-motif	GAAAGAA	1106	7	+	other elements	uknown
itfGA3ox6	AAGAA-motif	GAAAGAA	1198	7	+	other elements	uknown
itfGA3ox6	AAGAA-motif	GAAAGAA	1426	7	+	other elements	uknown
itfGA3ox6	AAGAA-motif	GAAAGAA	1518	7	+	other elements	uknown
itfGA3ox6	AAGAA-motif	GAAAGAA	1746	7	+	other elements	uknown
itfGA3ox6	AAGAA-motif	GAAAGAA	1791	7	+	other elements	uknown
itfGA3ox6	AAGAA-motif	GAAAGAA	1967	7	-	other elements	uknown
itfGA3ox6	MYC	CATGTG	288	6	+	hormone-responsive elements	cis-acting regulatory element involved in the MeJA-responsive
itfGA3ox6	MYC	CATTTG	1906	6	+	hormone-responsive elements	cis-acting regulatory element involved in the MeJA-responsive
itfGA3ox6	ERE	ATTTTAAA	516	8	-	hormone-responsive elements	ethylene-responsive element
itfGA3ox6	CAAT-box	CAAT	78	4	+	promoter-related elements	common cis-acting element in promoter and enhancer regions
itfGA3ox6	CAAT-box	CAAT	97	4	-	promoter-related elements	common cis-acting element in promoter and enhancer regions
itfGA3ox6	CAAT-box	CAAT	118	4	-	promoter-related elements	common cis-acting element in promoter and enhancer regions
itfGA3ox6	CAAT-box	CAAAT	172	5	+	promoter-related elements	common cis-acting element in promoter and enhancer regions
itfGA3ox6	CAAT-box	CAAAT	186	5	+	promoter-related elements	common cis-acting element in promoter and enhancer regions
itfGA3ox6	CAAT-box	CAAAT	209	5	+	promoter-related elements	common cis-acting element in promoter and enhancer regions
itfGA3ox6	CAAT-box	CAAT	222	4	+	promoter-related elements	common cis-acting element in promoter and enhancer regions
itfGA3ox6	CAAT-box	CAAAT	224	5	-	promoter-related elements	common cis-acting element in promoter and enhancer regions
itfGA3ox6	CAAT-box	CAAAT	251	5	+	promoter-related elements	common cis-acting element in promoter and enhancer regions
itfGA3ox6	CAAT-box	CCAAT	254	5	-	promoter-related elements	common cis-acting element in promoter and enhancer regions
itfGA3ox6	CAAT-box	CAAT	259	4	+	promoter-related elements	common cis-acting element in promoter and enhancer regions
itfGA3ox6	CAAT-box	CAAAT	261	5	-	promoter-related elements	common cis-acting element in promoter and enhancer regions
itfGA3ox6	CAAT-box	CAAT	310	4	-	promoter-related elements	common cis-acting element in promoter and enhancer regions
itfGA3ox6	CAAT-box	CAAT	338	4	+	promoter-related elements	common cis-acting element in promoter and enhancer regions
itfGA3ox6	CAAT-box	CAAT	364	4	+	promoter-related elements	common cis-acting element in promoter and enhancer regions
itfGA3ox6	CAAT-box	CAAT	480	4	-	promoter-related elements	common cis-acting element in promoter and enhancer regions
itfGA3ox6	CAAT-box	CAAT	507	4	+	promoter-related elements	common cis-acting element in promoter and enhancer regions
itfGA3ox6	CAAT-box	CAAT	524	4	+	promoter-related elements	common cis-acting element in promoter and enhancer regions
itfGA3ox6	CAAT-box	CAAT	560	4	+	promoter-related elements	common cis-acting element in promoter and enhancer regions
itfGA3ox6	CAAT-box	CAAT	588	4	-	promoter-related elements	common cis-acting element in promoter and enhancer regions
itfGA3ox6	CAAT-box	CAAT	619	4	-	promoter-related elements	common cis-acting element in promoter and enhancer regions
itfGA3ox6	CAAT-box	CAAT	807	4	-	promoter-related elements	common cis-acting element in promoter and enhancer regions
itfGA3ox6	CAAT-box	CAAT	814	4	-	promoter-related elements	common cis-acting element in promoter and enhancer regions
itfGA3ox6	CAAT-box	CAAAT	938	5	-	promoter-related elements	common cis-acting element in promoter and enhancer regions
itfGA3ox6	CAAT-box	CAAAT	972	5	+	promoter-related elements	common cis-acting element in promoter and enhancer regions
itfGA3ox6	CAAT-box	CAAAT	983	5	-	promoter-related elements	common cis-acting element in promoter and enhancer regions
itfGA3ox6	CAAT-box	CAAAT	1028	5	-	promoter-related elements	common cis-acting element in promoter and enhancer regions
itfGA3ox6	CAAT-box	CAAAT	1076	5	-	promoter-related elements	common cis-acting element in promoter and enhancer regions
itfGA3ox6	CAAT-box	CAAAT	1292	5	+	promoter-related elements	common cis-acting element in promoter and enhancer regions
itfGA3ox6	CAAT-box	CAAAT	1303	5	-	promoter-related elements	common cis-acting element in promoter and enhancer regions
itfGA3ox6	CAAT-box	CAAAT	1348	5	-	promoter-related elements	common cis-acting element in promoter and enhancer regions
itfGA3ox6	CAAT-box	CAAAT	1396	5	-	promoter-related elements	common cis-acting element in promoter and enhancer regions
itfGA3ox6	CAAT-box	CAAAT	1612	5	+	promoter-related elements	common cis-acting element in promoter and enhancer regions
itfGA3ox6	CAAT-box	CAAAT	1623	5	-	promoter-related elements	common cis-acting element in promoter and enhancer regions
itfGA3ox6	CAAT-box	CAAAT	1668	5	-	promoter-related elements	common cis-acting element in promoter and enhancer regions
itfGA3ox6	CAAT-box	CAAAT	1716	5	-	promoter-related elements	common cis-acting element in promoter and enhancer regions
itfGA3ox6	CAAT-box	CAAT	1775	4	-	promoter-related elements	common cis-acting element in promoter and enhancer regions
itfGA3ox6	CAAT-box	CAAAT	1835	5	-	promoter-related elements	common cis-acting element in promoter and enhancer regions
itfGA3ox6	CAAT-box	CAAT	1888	4	-	promoter-related elements	common cis-acting element in promoter and enhancer regions
itfGA3ox6	CAAT-box	CAAAT	1907	5	-	promoter-related elements	common cis-acting element in promoter and enhancer regions
itfGA3ox6	CAAT-box	CAAT	1928	4	+	promoter-related elements	common cis-acting element in promoter and enhancer regions
itfGA3ox6	ABRE4	CACGTA	458	6	-	hormone-responsive elements	ABA (abscisic acid) response
itfGA3ox6	TCT-motif	TCTTAC	406	6	+	light-responsive elements	part of a light responsive element
itfGA3ox6	TCT-motif	TCTTAC	864	6	-	light-responsive elements	part of a light responsive element
itfGA3ox6	G-box	TACGTG	458	6	+	light-responsive elements	cis-acting regulatory element involved in light responsiveness
itfGA3ox6	G-box	CACGTC	833	6	-	light-responsive elements	cis-acting regulatory element involved in light responsiveness
itfGA3ox7	CCAAT-box	CAACGG	798	6	+	site-binding related elements	MYBHv1 binding site
itfGA3ox7	AT~TATA-box	TATATA	1862	6	-	promoter-related elements	core promotor element
itfGA3ox7	AT~TATA-box	TATATA	1864	6	-	promoter-related elements	core promotor element
itfGA3ox7	GARE-motif	TCTGTTG	1116	7	-	hormone-responsive elements	gibberellin-responsive element
itfGA3ox7	ERE	ATTTTAAA	48	8	+	hormone-responsive elements	ethylene-responsive element
itfGA3ox7	MYC	TCTCTTA	1751	7	-	hormone-responsive elements	cis-acting regulatory element involved in the MeJA-responsive
itfGA3ox7	AAGAA-motif	GAAAGAA	486	7	+	other elements	uknown
itfGA3ox7	AAGAA-motif	GAAAGAA	575	7	+	other elements	uknown
itfGA3ox7	AAGAA-motif	GAAAGAA	758	7	+	other elements	uknown
itfGA3ox7	AAGAA-motif	GAAAGAA	803	7	+	other elements	uknown
itfGA3ox7	AAGAA-motif	GAAAGAA	1031	7	+	other elements	uknown
itfGA3ox7	AAGAA-motif	GAAAGAA	1076	7	+	other elements	uknown
itfGA3ox7	AAGAA-motif	GAAAGAA	1121	7	+	other elements	uknown
itfGA3ox7	AAGAA-motif	GAAAGAA	1349	7	+	other elements	uknown
itfGA3ox7	AAGAA-motif	GAAAGAA	1394	7	+	other elements	uknown
itfGA3ox7	AAGAA-motif	GAAAGAA	1667	7	+	other elements	uknown
itfGA3ox7	AAGAA-motif	GAAAGAA	1712	7	+	other elements	uknown
itfGA3ox7	MRE	AACCTAA	1747	7	+	light-responsive elements	MYB binding site involved in light responsiveness
itfGA3ox7	MYC	CATTTG	1886	6	+	hormone-responsive elements	cis-acting regulatory element involved in the MeJA-responsive
itfGA3ox7	TATA-box	TAAAGATT	52	8	+	promoter-related elements	core promoter element around -30 of transcription start
itfGA3ox7	TATA-box	ATTATA	112	6	+	promoter-related elements	core promoter element around -30 of transcription start
itfGA3ox7	TATA-box	TATAA	113	5	-	promoter-related elements	core promoter element around -30 of transcription start
itfGA3ox7	TATA-box	TATA	114	4	+	promoter-related elements	core promoter element around -30 of transcription start
itfGA3ox7	TATA-box	ATATAT	538	6	+	promoter-related elements	core promoter element around -30 of transcription start
itfGA3ox7	TATA-box	TATA	539	4	+	promoter-related elements	core promoter element around -30 of transcription start
itfGA3ox7	TATA-box	TATTTAAA	679	8	+	promoter-related elements	core promoter element around -30 of transcription start
itfGA3ox7	TATA-box	ATATAA	1195	6	+	promoter-related elements	core promoter element around -30 of transcription start
itfGA3ox7	TATA-box	TATA	1196	4	-	promoter-related elements	core promoter element around -30 of transcription start
itfGA3ox7	TATA-box	ATATAT	1218	6	-	promoter-related elements	core promoter element around -30 of transcription start
itfGA3ox7	TATA-box	TATA	1219	4	-	promoter-related elements	core promoter element around -30 of transcription start
itfGA3ox7	TATA-box	ATATAA	1513	6	+	promoter-related elements	core promoter element around -30 of transcription start
itfGA3ox7	TATA-box	TATA	1514	4	-	promoter-related elements	core promoter element around -30 of transcription start
itfGA3ox7	TATA-box	ATATAT	1719	6	-	promoter-related elements	core promoter element around -30 of transcription start
itfGA3ox7	TATA-box	TATA	1720	4	-	promoter-related elements	core promoter element around -30 of transcription start
itfGA3ox7	TATA-box	ATATAT	1861	6	-	promoter-related elements	core promoter element around -30 of transcription start
itfGA3ox7	TATA-box	TATATA	1862	6	-	promoter-related elements	core promoter element around -30 of transcription start
itfGA3ox7	TATA-box	ATATAT	1863	6	-	promoter-related elements	core promoter element around -30 of transcription start
itfGA3ox7	TATA-box	TATATA	1864	6	-	promoter-related elements	core promoter element around -30 of transcription start
itfGA3ox7	TATA-box	ATATAA	1865	6	+	promoter-related elements	core promoter element around -30 of transcription start
itfGA3ox7	TATA-box	TATA	1866	4	-	promoter-related elements	core promoter element around -30 of transcription start
itfGA3ox7	TATA-box	ATATAA	1910	6	+	promoter-related elements	core promoter element around -30 of transcription start
itfGA3ox7	TATA-box	TATA	1911	4	-	promoter-related elements	core promoter element around -30 of transcription start
itfGA3ox7	Gap-box	CAAATGAA(A/G)A	1882	9.5	-	light-responsive elements	part of a light responsive element
itfGA3ox7	Box 4	ATTAAT	180	6	+	light-responsive elements	part of a conserved DNA module involved in light responsiveness
itfGA3ox7	Box 4	ATTAAT	214	6	+	light-responsive elements	part of a conserved DNA module involved in light responsiveness
itfGA3ox7	Box 4	ATTAAT	301	6	+	light-responsive elements	part of a conserved DNA module involved in light responsiveness
itfGA3ox7	MYB recognition site	CCGTTG	798	6	-	development-related elements	Part of the promoter of the Arabidopsis gene encoding Pro dehydrogenase (ProDH), a mitochondrial enzyme involved in the first step of the conversion of Pro to glutamic acid. The ProDH gene in Arabidopsis is up-regulated by rehydration after dehydration but is down-regulated by dehydration. ProDH is also induced by L-Pro and hypoosmolarity
itfGA3ox7	Myb-binding site	CAACAG	1116	6	+	promoter-related elements	Part of the RNR1b promoter. The RB/E2F pathway is involved in the control of the G1/S transition of the eukaryotic cell cycle. Ribonucleotide reductase (RNR) is a key enzyme in the pathway of DNA synthesis. It catalyzes the reduction of ribonucleoside diphosphates (NDPs) in deoxyribonucleoside diphosphates (dNDPs), a rate-limiting step in DNA synthesis
itfGA3ox7	WUN-motif	AAATTACT	693	8	-	environmental stress-related elements	wound-responsive element
itfGA3ox7	MYB	CAACCA	144	6	-	promoter-related elements	Part of the RNR1b promoter. The RB/E2F pathway is involved in the control of the G1/S transition of the eukaryotic cell cycle. Ribonucleotide reductase (RNR) is a key enzyme in the pathway of DNA synthesis. It catalyzes the reduction of ribonucleoside diphosphates (NDPs) in deoxyribonucleoside diphosphates (dNDPs), a rate-limiting step in DNA synthesis
itfGA3ox7	MYB	CAACAG	1116	6	+	promoter-related elements	Part of the RNR1b promoter. The RB/E2F pathway is involved in the control of the G1/S transition of the eukaryotic cell cycle. Ribonucleotide reductase (RNR) is a key enzyme in the pathway of DNA synthesis. It catalyzes the reduction of ribonucleoside diphosphates (NDPs) in deoxyribonucleoside diphosphates (dNDPs), a rate-limiting step in DNA synthesis
itfGA3ox7	3-AF1 binding site	TAAGAGAGGAA	265	10	-	light-responsive elements	light responsive element
itfGA3ox7	3-AF1 binding site	TAAGAGAGGAA	352	10	-	light-responsive elements	light responsive element
itfGA3ox7	TCT-motif	TCTTAC	249	6	-	light-responsive elements	part of a light responsive element
itfGA3ox7	TCT-motif	TCTTAC	280	6	-	light-responsive elements	part of a light responsive element
itfGA3ox7	TCT-motif	TCTTAC	336	6	-	light-responsive elements	part of a light responsive element
itfGA3ox7	TCT-motif	TCTTAC	1439	6	-	light-responsive elements	part of a light responsive element
itfGA3ox7	CAAT-box	CAAT	60	4	+	promoter-related elements	common cis-acting element in promoter and enhancer regions
itfGA3ox7	CAAT-box	CAAT	91	4	+	promoter-related elements	common cis-acting element in promoter and enhancer regions
itfGA3ox7	CAAT-box	CAAAT	107	5	+	promoter-related elements	common cis-acting element in promoter and enhancer regions
itfGA3ox7	CAAT-box	CAAT	117	4	-	promoter-related elements	common cis-acting element in promoter and enhancer regions
itfGA3ox7	CAAT-box	CCAAT	142	5	-	promoter-related elements	common cis-acting element in promoter and enhancer regions
itfGA3ox7	CAAT-box	CCAAT	201	5	-	promoter-related elements	common cis-acting element in promoter and enhancer regions
itfGA3ox7	CAAT-box	CAAAT	288	5	-	promoter-related elements	common cis-acting element in promoter and enhancer regions
itfGA3ox7	CAAT-box	CAAAT	388	5	-	promoter-related elements	common cis-acting element in promoter and enhancer regions
itfGA3ox7	CAAT-box	CAAAT	459	5	-	promoter-related elements	common cis-acting element in promoter and enhancer regions
itfGA3ox7	CAAT-box	CAAAT	501	5	-	promoter-related elements	common cis-acting element in promoter and enhancer regions
itfGA3ox7	CAAT-box	CAAAT	546	5	-	promoter-related elements	common cis-acting element in promoter and enhancer regions
itfGA3ox7	CAAT-box	CAAT	572	4	-	promoter-related elements	common cis-acting element in promoter and enhancer regions
itfGA3ox7	CAAT-box	CAAAT	590	5	-	promoter-related elements	common cis-acting element in promoter and enhancer regions
itfGA3ox7	CAAT-box	CAAAT	624	5	+	promoter-related elements	common cis-acting element in promoter and enhancer regions
itfGA3ox7	CAAT-box	CAAAT	635	5	-	promoter-related elements	common cis-acting element in promoter and enhancer regions
itfGA3ox7	CAAT-box	CAAAT	728	5	-	promoter-related elements	common cis-acting element in promoter and enhancer regions
itfGA3ox7	CAAT-box	CAAAT	863	5	-	promoter-related elements	common cis-acting element in promoter and enhancer regions
itfGA3ox7	CAAT-box	CAAAT	897	5	+	promoter-related elements	common cis-acting element in promoter and enhancer regions
itfGA3ox7	CAAT-box	CAAAT	908	5	-	promoter-related elements	common cis-acting element in promoter and enhancer regions
itfGA3ox7	CAAT-box	CAAAT	922	5	-	promoter-related elements	common cis-acting element in promoter and enhancer regions
itfGA3ox7	CAAT-box	CAAAT	953	5	-	promoter-related elements	common cis-acting element in promoter and enhancer regions
itfGA3ox7	CAAT-box	CAAAT	1001	5	-	promoter-related elements	common cis-acting element in promoter and enhancer regions
itfGA3ox7	CAAT-box	CAAAT	1181	5	-	promoter-related elements	common cis-acting element in promoter and enhancer regions
itfGA3ox7	CAAT-box	CAAAT	1226	5	-	promoter-related elements	common cis-acting element in promoter and enhancer regions
itfGA3ox7	CAAT-box	CAAAT	1271	5	-	promoter-related elements	common cis-acting element in promoter and enhancer regions
itfGA3ox7	CAAT-box	CAAAT	1319	5	-	promoter-related elements	common cis-acting element in promoter and enhancer regions
itfGA3ox7	CAAT-box	CAAT	1434	4	+	promoter-related elements	common cis-acting element in promoter and enhancer regions
itfGA3ox7	CAAT-box	CAAAT	1499	5	-	promoter-related elements	common cis-acting element in promoter and enhancer regions
itfGA3ox7	CAAT-box	CAAAT	1533	5	+	promoter-related elements	common cis-acting element in promoter and enhancer regions
itfGA3ox7	CAAT-box	CAAAT	1544	5	-	promoter-related elements	common cis-acting element in promoter and enhancer regions
itfGA3ox7	CAAT-box	CAAAT	1589	5	-	promoter-related elements	common cis-acting element in promoter and enhancer regions
itfGA3ox7	CAAT-box	CAAAT	1637	5	-	promoter-related elements	common cis-acting element in promoter and enhancer regions
itfGA3ox7	CAAT-box	CAAAT	1771	5	-	promoter-related elements	common cis-acting element in promoter and enhancer regions
itfGA3ox7	CAAT-box	CAAAT	1817	5	-	promoter-related elements	common cis-acting element in promoter and enhancer regions
itfGA3ox7	CAAT-box	CAAT	1859	4	+	promoter-related elements	common cis-acting element in promoter and enhancer regions
itfGA3ox7	CAAT-box	CAAT	1871	4	-	promoter-related elements	common cis-acting element in promoter and enhancer regions
itfGA3ox7	CAAT-box	CAAAT	1887	5	-	promoter-related elements	common cis-acting element in promoter and enhancer regions
itfGA3ox7	CAAT-box	CAAT	1908	4	+	promoter-related elements	common cis-acting element in promoter and enhancer regions
itfGA3ox7	LTR	CCGAAA	1347	6	+	environmental stress-related elements	cis-acting element involved in low-temperature responsiveness
itfGA3ox8	STRE	AGGGG	27	5	+	environmental stress-related elements	activation by heat shock, osmotic stress, low pH, nutrient starvation
itfGA3ox8	STRE	AGGGG	823	5	-	environmental stress-related elements	activation by heat shock, osmotic stress, low pH, nutrient starvation
itfGA3ox8	AE-box	AGAAACAA	118	8	-	light-responsive elements	part of a module for light response
itfGA3ox8	MBS	CAACTG	570	6	+	environmental stress-related elements	MYB binding site involved in drought-inducibility
itfGA3ox8	MBS	CAACTG	1084	6	-	environmental stress-related elements	MYB binding site involved in drought-inducibility
itfGA3ox8	WUN-motif	CAATTACAT	179	9	+	environmental stress-related elements	wound-responsive element
itfGA3ox8	WUN-motif	CCATTTCAA	1430	9	-	environmental stress-related elements	wound-responsive element
itfGA3ox8	Box 4	ATTAAT	246	6	+	light-responsive elements	part of a conserved DNA module involved in light responsiveness
itfGA3ox8	Box 4	ATTAAT	577	6	+	light-responsive elements	part of a conserved DNA module involved in light responsiveness
itfGA3ox8	Box 4	ATTAAT	1505	6	-	light-responsive elements	part of a conserved DNA module involved in light responsiveness
itfGA3ox8	AT~TATA-box	TATATAAA	780	8	-	promoter-related elements	core promotor element
itfGA3ox8	AT~TATA-box	TATATA	782	6	+	promoter-related elements	core promotor element
itfGA3ox8	AT~TATA-box	TATATA	784	6	+	promoter-related elements	core promotor element
itfGA3ox8	AT~TATA-box	TATATA	786	6	+	promoter-related elements	core promotor element
itfGA3ox8	AT~TATA-box	TATATA	788	6	+	promoter-related elements	core promotor element
itfGA3ox8	AT~TATA-box	TATATA	790	6	+	promoter-related elements	core promotor element
itfGA3ox8	AT~TATA-box	TATATA	1881	6	-	promoter-related elements	core promotor element
itfGA3ox8	LAMP-element	CTTTATCA	1732	8	-	light-responsive elements	part of a light responsive element
itfGA3ox8	ABRE	ACGTG	217	5	+	hormone-responsive elements	cis-acting element involved in the abscisic acid responsiveness
itfGA3ox8	ABRE	TACGGTC	1393	7	+	hormone-responsive elements	cis-acting element involved in the abscisic acid responsiveness
itfGA3ox8	TGACG-motif	TGACG	34	5	+	hormone-responsive elements	cis-acting regulatory element involved in the MeJA-responsiveness
itfGA3ox8	as-1	TGACG	34	5	+	promoter-related elements	Part of the promoter of the Arabidopsis gene encoding Pro dehydrogenase (ProDH), a mitochondrial enzyme involved in the first step of the conversion of Pro to glutamic acid. The ProDH gene in Arabidopsis is up-regulated by rehydration after dehydration but is down-regulated by dehydration. ProDH is also induced by L-Pro and hypoosmolarity
itfGA3ox8	LTR	CCGAAA	1691	6	+	environmental stress-related elements	cis-acting element involved in low-temperature responsiveness
itfGA3ox8	Myb	CAACTG	570	6	+	promoter-related elements	Part of the RNR1b promoter. The RB/E2F pathway is involved in the control of the G1/S transition of the eukaryotic cell cycle. Ribonucleotide reductase (RNR) is a key enzyme in the pathway of DNA synthesis. It catalyzes the reduction of ribonucleoside diphosphates (NDPs) in deoxyribonucleoside diphosphates (dNDPs), a rate-limiting step in DNA synthesis
itfGA3ox8	Myb	TAACTG	1024	6	+	promoter-related elements	Part of the RNR1b promoter. The RB/E2F pathway is involved in the control of the G1/S transition of the eukaryotic cell cycle. Ribonucleotide reductase (RNR) is a key enzyme in the pathway of DNA synthesis. It catalyzes the reduction of ribonucleoside diphosphates (NDPs) in deoxyribonucleoside diphosphates (dNDPs), a rate-limiting step in DNA synthesis
itfGA3ox8	Myb	CAACTG	1084	6	-	promoter-related elements	Part of the RNR1b promoter. The RB/E2F pathway is involved in the control of the G1/S transition of the eukaryotic cell cycle. Ribonucleotide reductase (RNR) is a key enzyme in the pathway of DNA synthesis. It catalyzes the reduction of ribonucleoside diphosphates (NDPs) in deoxyribonucleoside diphosphates (dNDPs), a rate-limiting step in DNA synthesis
itfGA3ox8	G-Box	CACGTT	216	6	-	light-responsive elements	cis-acting regulatory element involved in light responsiveness
itfGA3ox8	WRE3	CCACCT	188	6	-	environmental stress-related elements	wound inducibility (third region)
itfGA3ox8	WRE3	CCACCT	517	6	-	environmental stress-related elements	wound inducibility (third region)
itfGA3ox8	Unnamed__4	CTCC	9	4	-	other elements	uknown
itfGA3ox8	Unnamed__4	CTCC	1130	4	+	other elements	uknown
itfGA3ox8	Unnamed__4	CTCC	1191	4	+	other elements	uknown
itfGA3ox8	Unnamed__4	CTCC	1281	4	-	other elements	uknown
itfGA3ox8	Unnamed__4	CTCC	1306	4	+	other elements	uknown
itfGA3ox8	Unnamed__4	CTCC	1354	4	+	other elements	uknown
itfGA3ox8	Unnamed__4	CTCC	1819	4	+	other elements	uknown
itfGA3ox8	Unnamed__4	CTCC	1877	4	+	other elements	uknown
itfGA3ox8	MYB-like sequence	TAACCA	1238	6	-	site-binding related elements	possible MYB binding region
itfGA3ox8	CGTCA-motif	CGTCA	34	5	-	hormone-responsive elements	cis-acting regulatory element involved in the MeJA-responsiveness
itfGA3ox8	MYC	CATTTG	224	6	-	hormone-responsive elements	cis-acting regulatory element involved in the MeJA-responsive
itfGA3ox8	MYC	CAATTG	1228	6	-	hormone-responsive elements	cis-acting regulatory element involved in the MeJA-responsive
itfGA3ox8	AAGAA-motif	GAAAGAA	44	7	+	other elements	uknown
itfGA3ox8	MYB	CAACCA	1165	6	-	promoter-related elements	Part of the RNR1b promoter. The RB/E2F pathway is involved in the control of the G1/S transition of the eukaryotic cell cycle. Ribonucleotide reductase (RNR) is a key enzyme in the pathway of DNA synthesis. It catalyzes the reduction of ribonucleoside diphosphates (NDPs) in deoxyribonucleoside diphosphates (dNDPs), a rate-limiting step in DNA synthesis
itfGA3ox8	MYB	TAACCA	1238	6	-	promoter-related elements	Part of the RNR1b promoter. The RB/E2F pathway is involved in the control of the G1/S transition of the eukaryotic cell cycle. Ribonucleotide reductase (RNR) is a key enzyme in the pathway of DNA synthesis. It catalyzes the reduction of ribonucleoside diphosphates (NDPs) in deoxyribonucleoside diphosphates (dNDPs), a rate-limiting step in DNA synthesis
itfGA3ox8	TATA-box	ATATAT	51	6	+	promoter-related elements	core promoter element around -30 of transcription start
itfGA3ox8	TATA-box	TATA	52	4	+	promoter-related elements	core promoter element around -30 of transcription start
itfGA3ox8	TATA-box	TATTTAAA	265	8	-	promoter-related elements	core promoter element around -30 of transcription start
itfGA3ox8	TATA-box	TATATTTATATTT	280	12	-	promoter-related elements	core promoter element around -30 of transcription start
itfGA3ox8	TATA-box	ATATAA	288	6	+	promoter-related elements	core promoter element around -30 of transcription start
itfGA3ox8	TATA-box	TATA	289	4	+	promoter-related elements	core promoter element around -30 of transcription start
itfGA3ox8	TATA-box	TATAAA	512	6	-	promoter-related elements	core promoter element around -30 of transcription start
itfGA3ox8	TATA-box	TATAA	513	5	-	promoter-related elements	core promoter element around -30 of transcription start
itfGA3ox8	TATA-box	TATA	514	4	+	promoter-related elements	core promoter element around -30 of transcription start
itfGA3ox8	TATA-box	TATA	523	4	+	promoter-related elements	core promoter element around -30 of transcription start
[truncated: 9,624 more rows]
